# Supplementary material for: Redetermination of 6,6′-dimeth­oxy-2,2′-[hexane-1,6-diylbis(nitrilo­dimethyl­idyne)]diphenol
Source: Acta Crystallogr Sect E Struct Rep Online. 2011 Jun 4;67(Pt 7):o1579–80. doi: 10.1107/S1600536811020599 (PMC3151875; doi:10.1107/S1600536811020599)
Supplement: Supplementary file 1 [file e-67-o1579-sup1.cif]

##############################################################################
#                                                                            #
# This CIF contains the data in a paper accepted for publication in          #
# Acta Crystallographica Section E. It conforms to the requirements of       #
# Notes for Authors for Acta Crystallographica Section E, and has been       #
# peer reviewed under the auspices of the IUCr Commission on Journals.       #
#                                                                            #
# Full details of the Crystallographic Information File format               #
# are given in the paper "The Crystallographic Information File (CIF):       #
# a New Standard Archive File for Crystallography" by S. R. Hall, F. H.      #
# Allen and I. D. Brown [Acta Cryst. (1991), A47, 655-685].                  #
#                                                                            #
# The current version of the core CIF dictionary is obtainable from          #
# ftp://ftp.iucr.org/pub/cif_core.dic.                                       #
#                                                                            #
# Software is freely available for graphical display of the structure(s)     #
# in this CIF. For information consult the CIF software page                 #
# http://www.iucr.org/resources/cif/software.                                #
#                                                                            #
# This file may be used for bona fide research purposes within the           #
# scientific community so long as proper attribution is given to the journal # 
# article from which it was obtained.                                        #
#                                                                            #
##############################################################################
data_global
_audit_creation_method     SHELXL-97
_journal_date_recd_electronic     2011-05-20
_journal_date_accepted     2011-05-29
_journal_name_full     'Acta Crystallographica, Section E'
_journal_year     2011
_journal_volume     67
_journal_issue      7
_journal_page_first     o1579
_journal_page_last     o1580
_journal_paper_category     QO
_journal_coeditor_code     HB5887
_publ_contact_author_name
;
 Dr Masoumeh Tabatabaee
;
_publ_contact_author_address
;
 Department of Chemistry
 Yazd Branch, Islamic Azad
 University, Yazd, Iran
;
_publ_contact_author_email     tabatabaee45m@yahoo.com
_publ_contact_author_fax     '+983518223313'
_publ_contact_author_phone     '+983518117582'
_publ_section_title
;
Redetermination of
6,6'-dimethoxy-2,2'-[hexane-1,6-diylbis(nitrilodimethylidyne)]diphenol
;
loop_
    _publ_author_name
    _publ_author_footnote
    _publ_author_address
    'Tabatabaee, M.' .
;
Department of Chemistry,
Yazd Branch,
Islamic Azad University,
Yazd, Iran
;
    'Fotuhiardakani, M. R.' .
;
Department of Chemistry,
Yazd Branch,
Islamic Azad University,
Yazd, Iran
;
    'Lough, Alan J.' .
;
Department of Chemistry, University of Toronto, Toronto, Ontario,
Canada M5S 3H6
;
data_I
_chemical_name_systematic
;
6,6'-dimethoxy-2,2'-[hexane-1,6-diylbis(nitrilodimethylidyne)]diphenol--
6,6'-dimethoxy-2,2'-[hexane-1,6-diylbis(nitriliodimethylidyne)]diphenolate
(1/1)
;
_chemical_name_common     ?
_chemical_formula_moiety     'C22 H28 N2 O4'
_chemical_formula_sum     'C22 H28 N2 O4'
_chemical_formula_iupac     'C22 H28 N2 O4'
_chemical_formula_weight     384.46
_chemical_melting_point     ?
_symmetry_cell_setting     monoclinic
_symmetry_space_group_name_H-M     'P 21/c'
_symmetry_space_group_name_Hall     '-P 2ybc'
loop_
    _symmetry_equiv_pos_as_xyz
    'x, y, z'
    '-x, y+1/2, -z+1/2'
    '-x, -y, -z'
    'x, -y-1/2, z-1/2'
_cell_length_a     21.2660(4)
_cell_length_b     8.4296(3)
_cell_length_c     11.1215(9)
_cell_angle_alpha     90.00
_cell_angle_beta     92.3440(17)
_cell_angle_gamma     90.00
_cell_volume     1992.02(18)
_cell_formula_units_Z     4
_cell_measurement_reflns_used     8545
_cell_measurement_theta_min     2.6
_cell_measurement_theta_max     27.5
_cell_measurement_temperature     150.0(10)
_exptl_crystal_description     'block'
_exptl_crystal_colour     'orange'
_exptl_crystal_size_max     0.32
_exptl_crystal_size_mid     0.24
_exptl_crystal_size_min     0.18
_exptl_crystal_density_diffrn     1.282
_exptl_crystal_density_meas     ?
_exptl_crystal_density_method     'not measured'
_exptl_crystal_F_000     824
_exptl_absorpt_coefficient_mu     0.088
_exptl_absorpt_correction_type     multi-scan
_exptl_absorpt_process_details
;
(SORTAV; Blessing, 1995)
;
_exptl_absorpt_correction_T_min     0.871
_exptl_absorpt_correction_T_max     0.990
_exptl_special_details
;
;
_diffrn_ambient_temperature     150.0(10)
_diffrn_radiation_type     MoK\a
_diffrn_radiation_wavelength     0.71073
_diffrn_radiation_source     'fine-focus sealed tube'
_diffrn_radiation_monochromator     graphite
_diffrn_measurement_device_type     'Nonius KappaCCD'
_diffrn_measurement_method     '\f scans and \w scans with \k offsets'
_diffrn_detector_area_resol_mean     9
_diffrn_reflns_number     9462
_diffrn_reflns_av_R_equivalents     0.0424
_diffrn_reflns_av_sigmaI/netI     0.0517
_diffrn_reflns_theta_min     2.60
_diffrn_reflns_theta_max     24.99
_diffrn_reflns_theta_full     24.99
_diffrn_measured_fraction_theta_max     0.990
_diffrn_measured_fraction_theta_full     0.990
_diffrn_reflns_limit_h_min     -20
_diffrn_reflns_limit_h_max     25
_diffrn_reflns_limit_k_min     -9
_diffrn_reflns_limit_k_max     9
_diffrn_reflns_limit_l_min     -13
_diffrn_reflns_limit_l_max     13
_refine_special_details
;
Refinement of <i>F</i>^2^ against ALL reflections. The weighted <i>R</i>-factor
<i>wR</i> and goodness of fit <i>S</i> are based on <i>F</i>^2^, conventional
<i>R</i>-factors <i>R</i> are based on <i>F</i>, with <i>F</i> set to zero for
negative <i>F</i>^2^. The threshold expression of <i>F</i>^2^ >
\s(<i>F</i>^2^) is used only for calculating <i>R</i>-factors(gt) <i>etc</i>.
and is not relevant to the choice of reflections for refinement.
<i>R</i>-factors based on <i>F</i>^2^ are statistically about twice as large
as those based on <i>F</i>, and <i>R</i>- factors based on ALL data will be
even larger.
;
_reflns_number_total     3462
_reflns_number_gt     1976
_reflns_threshold_expression     'I>2\s(I)'
_refine_ls_structure_factor_coef     Fsqd
_refine_ls_matrix_type     full
_refine_ls_R_factor_all     0.1271
_refine_ls_R_factor_gt     0.0747
_refine_ls_wR_factor_gt     0.1996
_refine_ls_wR_factor_ref     0.2467
_refine_ls_goodness_of_fit_ref     1.051
_refine_ls_restrained_S_all     1.065
_refine_ls_number_reflns     3462
_refine_ls_number_parameters     268
_refine_ls_number_restraints     6
_refine_ls_hydrogen_treatment     mixed
_refine_ls_weighting_scheme     calc
_refine_ls_weighting_details
         'calc w=1/[\s^2^(Fo^2^)+(0.1195P)^2^+1.1215P] where P=(Fo^2^+2Fc^2^)/3'
_atom_sites_solution_hydrogens     geom
_atom_sites_solution_primary     direct
_atom_sites_solution_secondary     difmap
_refine_ls_shift/su_max     0.000
_refine_ls_shift/su_mean     0.000
_refine_diff_density_max     0.353
_refine_diff_density_min     -0.388
_refine_ls_extinction_method     none
_refine_ls_extinction_coef     ?
loop_
    _atom_type_symbol
    _atom_type_description
    _atom_type_scat_dispersion_real
    _atom_type_scat_dispersion_imag
    _atom_type_scat_source
    'C' 'C' 0.0033 0.0016
                         'International Tables Vol C Tables 4.2.6.8 and 6.1.1.4'
    'H' 'H' 0.0000 0.0000
                         'International Tables Vol C Tables 4.2.6.8 and 6.1.1.4'
    'N' 'N' 0.0061 0.0033
                         'International Tables Vol C Tables 4.2.6.8 and 6.1.1.4'
    'O' 'O' 0.0106 0.0060
                         'International Tables Vol C Tables 4.2.6.8 and 6.1.1.4'
_computing_data_collection     'COLLECT (Nonius, 2002)'
_computing_cell_refinement     'DENZO-SMN (Otwinowski & Minor, 1997)'
_computing_data_reduction     'DENZO-SMN (Otwinowski & Minor, 1997)'
_computing_structure_solution     'SIR92 (Altomare <i>et al.</i>, 1994)'
_computing_structure_refinement     'SHELXTL (Sheldrick, 2008)'
_computing_molecular_graphics     'PLATON (Spek, 2009)'
_computing_publication_material     'SHELXTL (Sheldrick, 2008)'
loop_
    _atom_site_type_symbol
    _atom_site_label
    _atom_site_fract_x
    _atom_site_fract_y
    _atom_site_fract_z
    _atom_site_U_iso_or_equiv
    _atom_site_adp_type
    _atom_site_calc_flag
    _atom_site_refinement_flags
    _atom_site_occupancy
    _atom_site_symmetry_multiplicity
    _atom_site_disorder_assembly
    _atom_site_disorder_group
    O O1A 0.16093(12) 0.6165(3) 0.8801(3) 0.0706(8) Uani d . 1 1 . .
    O O2A 0.22393(14) 0.4763(4) 1.0569(3) 0.0894(10) Uani d . 1 1 . .
    N N1A 0.08999(14) 0.5965(3) 0.6874(3) 0.0660(9) Uani d . 1 1 . .
    C C1A 0.00468(18) 0.9101(4) 0.4966(3) 0.0648(10) Uani d . 1 1 . .
    H H1A1 -0.0371 0.8580 0.4966 0.078 Uiso calc R 1 1 . .
    H H1A2 0.0238 0.8842 0.4193 0.078 Uiso calc R 1 1 . .
    C C2A 0.04555(17) 0.8419(4) 0.5979(3) 0.0655(11) Uani d . 1 1 . .
    H H2AA 0.0261 0.8645 0.6754 0.079 Uiso calc R 1 1 . .
    H H2AB 0.0872 0.8943 0.5991 0.079 Uiso calc R 1 1 . .
    C C3A 0.0543(2) 0.6646(4) 0.5851(4) 0.0741(11) Uani d . 1 1 . .
    H H3AA 0.0125 0.6131 0.5778 0.089 Uiso calc R 1 1 . .
    H H3AB 0.0765 0.6426 0.5105 0.089 Uiso calc R 1 1 . .
    C C4A 0.08887(18) 0.4456(4) 0.7018(3) 0.0650(11) Uani d . 1 1 . .
    H H4AA 0.0648 0.3830 0.6458 0.078 Uiso calc R 1 1 . .
    C C5A 0.12288(17) 0.3671(4) 0.8002(3) 0.0624(10) Uani d . 1 1 . .
    C C6A 0.15779(17) 0.4555(4) 0.8857(4) 0.0653(11) Uani d . 1 1 . .
    C C7A 0.19146(19) 0.3778(5) 0.9810(4) 0.0726(11) Uani d . 1 1 . .
    C C8A 0.1903(2) 0.2153(5) 0.9877(4) 0.0789(12) Uani d . 1 1 . .
    H H8AA 0.2136 0.1628 1.0506 0.095 Uiso calc R 1 1 . .
    C C9A 0.1552(2) 0.1265(5) 0.9028(4) 0.0817(13) Uani d . 1 1 . .
    H H9AA 0.1546 0.0141 0.9089 0.098 Uiso calc R 1 1 . .
    C C10A 0.12156(19) 0.2003(4) 0.8105(4) 0.0738(12) Uani d . 1 1 . .
    H H10A 0.0974 0.1390 0.7538 0.089 Uiso calc R 1 1 . .
    C C11A 0.2637(2) 0.4050(6) 1.1506(4) 0.1000(15) Uani d . 1 1 . .
    H H11A 0.2848 0.4887 1.1984 0.150 Uiso calc R 1 1 . .
    H H11B 0.2954 0.3379 1.1142 0.150 Uiso calc R 1 1 . .
    H H11C 0.2380 0.3403 1.2028 0.150 Uiso calc R 1 1 . .
    O O1B 0.43692(11) 0.4470(4) 0.56095(19) 0.0886(11) Uani d . 1 1 . .
    O O2B 0.38305(12) 0.3658(4) 0.7646(2) 0.0954(11) Uani d . 1 1 . .
    N N1B 0.43025(14) 0.5949(5) 0.3500(3) 0.0882(13) Uani d . 1 1 . .
    C C1B 0.4797(2) 0.5579(8) 0.0265(4) 0.114(2) Uani d D 1 1 . 1
    H H1B1 0.4393 0.5657 -0.0206 0.137 Uiso calc PR 0.659(8) 1 A 1
    H H1B2 0.5001 0.6636 0.0282 0.137 Uiso calc PR 0.659(8) 1 A 1
    C C2B 0.4685(3) 0.5001(9) 0.1557(4) 0.099(2) Uani d PD 0.659(8) 1 A 1
    H H2B1 0.4326 0.4251 0.1547 0.119 Uiso calc PR 0.659(8) 1 A 1
    H H2B2 0.5063 0.4440 0.1885 0.119 Uiso calc PR 0.659(8) 1 A 1
    C C3B 0.4545(2) 0.6411(7) 0.2340(3) 0.1071(19) Uani d D 1 1 A 1
    H H3B1 0.4935 0.7037 0.2480 0.128 Uiso calc PR 0.659(8) 1 A 1
    H H3B2 0.4233 0.7099 0.1911 0.128 Uiso calc PR 0.659(8) 1 A 1
    H H1C1 0.4538 0.6014 -0.0417 0.137 Uiso calc PR 0.341(8) 1 A 2
    H H1C2 0.5080 0.6450 0.0539 0.137 Uiso calc PR 0.341(8) 1 A 2
    C C2C 0.4343(5) 0.5349(17) 0.1277(7) 0.099(2) Uani d PD 0.341(8) 1 A 2
    H H2C1 0.4345 0.4224 0.1534 0.119 Uiso calc PR 0.341(8) 1 A 2
    H H2C2 0.3910 0.5628 0.0989 0.119 Uiso calc PR 0.341(8) 1 A 2
    H H3C1 0.5011 0.6418 0.2414 0.128 Uiso calc PR 0.341(8) 1 A 2
    H H3C2 0.4406 0.7509 0.2158 0.128 Uiso calc PR 0.341(8) 1 A 2
    C C4B 0.37526(17) 0.6398(6) 0.3855(4) 0.0861(14) Uani d . 1 1 A .
    H H4BA 0.3505 0.7030 0.3311 0.103 Uiso calc R 1 1 . .
    C C5B 0.34914(16) 0.6039(6) 0.4962(4) 0.0798(13) Uani d . 1 1 . .
    C C6B 0.38292(16) 0.5038(6) 0.5797(3) 0.0772(12) Uani d . 1 1 A .
    C C7B 0.35069(17) 0.4685(6) 0.6899(4) 0.0813(13) Uani d . 1 1 . .
    C C8B 0.2942(2) 0.5351(6) 0.7126(5) 0.0921(15) Uani d . 1 1 A .
    H H8BA 0.2747 0.5107 0.7857 0.110 Uiso calc R 1 1 . .
    C C9B 0.2641(2) 0.6386(6) 0.6309(6) 0.1033(18) Uani d . 1 1 . .
    H H9BA 0.2254 0.6868 0.6500 0.124 Uiso calc R 1 1 A .
    C C10B 0.29012(18) 0.6703(6) 0.5244(5) 0.0971(15) Uani d . 1 1 A .
    H H10B 0.2687 0.7376 0.4679 0.116 Uiso calc R 1 1 . .
    C C11B 0.3548(2) 0.3244(8) 0.8761(3) 0.1133(19) Uani d . 1 1 . .
    H H11D 0.3812 0.2460 0.9193 0.170 Uiso calc R 1 1 A .
    H H11E 0.3129 0.2795 0.8589 0.170 Uiso calc R 1 1 . .
    H H11F 0.3511 0.4196 0.9259 0.170 Uiso calc R 1 1 . .
    H H1O 0.131(2) 0.652(5) 0.808(4) 0.103(16) Uiso d . 1 1 . .
    H H2O 0.455(2) 0.543(5) 0.415(4) 0.110(15) Uiso d . 1 1 . .
loop_
    _atom_site_aniso_label
    _atom_site_aniso_U_11
    _atom_site_aniso_U_22
    _atom_site_aniso_U_33
    _atom_site_aniso_U_12
    _atom_site_aniso_U_13
    _atom_site_aniso_U_23
    O1A 0.0662(16) 0.0594(16) 0.0884(19) -0.0094(12) 0.0296(15) -0.0089(13)
    O2A 0.088(2) 0.092(2) 0.090(2) -0.0109(17) 0.0239(17) -0.0061(17)
    N1A 0.0681(19) 0.0525(19) 0.080(2) 0.0005(15) 0.0308(17) -0.0061(15)
    C1A 0.071(2) 0.0507(19) 0.075(2) -0.0066(17) 0.040(2) -0.0103(17)
    C2A 0.070(2) 0.046(2) 0.083(3) -0.0049(17) 0.036(2) -0.0073(18)
    C3A 0.087(3) 0.055(2) 0.081(3) 0.003(2) 0.025(2) -0.011(2)
    C4A 0.069(2) 0.053(2) 0.075(3) -0.0054(18) 0.042(2) -0.0106(18)
    C5A 0.066(2) 0.054(2) 0.069(2) -0.0058(18) 0.0380(19) -0.0024(19)
    C6A 0.063(2) 0.054(2) 0.082(3) -0.0068(18) 0.042(2) -0.005(2)
    C7A 0.069(2) 0.074(3) 0.078(3) -0.006(2) 0.041(2) 0.000(2)
    C8A 0.080(3) 0.074(3) 0.086(3) 0.003(2) 0.044(2) 0.009(2)
    C9A 0.101(3) 0.061(2) 0.087(3) -0.002(2) 0.052(3) 0.011(2)
    C10A 0.086(3) 0.056(2) 0.083(3) -0.010(2) 0.047(2) -0.008(2)
    C11A 0.099(3) 0.130(4) 0.073(3) 0.002(3) 0.025(3) 0.015(3)
    O1B 0.0384(13) 0.189(3) 0.0393(13) 0.0166(16) 0.0074(10) 0.0170(16)
    O2B 0.0551(15) 0.188(3) 0.0445(14) -0.0037(18) 0.0181(12) 0.0093(17)
    N1B 0.0439(18) 0.179(4) 0.0413(17) 0.000(2) -0.0026(13) 0.026(2)
    C1B 0.060(3) 0.224(6) 0.060(3) 0.009(3) 0.021(2) 0.022(3)
    C2B 0.041(4) 0.201(7) 0.057(3) 0.025(4) 0.016(3) 0.030(4)
    C3B 0.067(3) 0.215(6) 0.038(2) -0.013(3) -0.0081(18) 0.040(3)
    C1C 0.060(3) 0.224(6) 0.060(3) 0.009(3) 0.021(2) 0.022(3)
    C2C 0.041(4) 0.201(7) 0.057(3) 0.025(4) 0.016(3) 0.030(4)
    C3C 0.067(3) 0.215(6) 0.038(2) -0.013(3) -0.0081(18) 0.040(3)
    C4B 0.041(2) 0.139(4) 0.077(3) -0.009(2) -0.0144(19) 0.023(3)
    C5B 0.0350(18) 0.129(4) 0.076(3) -0.004(2) 0.0069(18) 0.014(2)
    C6B 0.0396(19) 0.140(4) 0.053(2) 0.004(2) 0.0116(16) 0.001(2)
    C7B 0.045(2) 0.139(4) 0.060(2) -0.009(2) 0.0191(18) -0.005(2)
    C8B 0.065(3) 0.108(3) 0.107(4) -0.014(3) 0.046(3) -0.012(3)
    C9B 0.053(2) 0.097(3) 0.164(5) -0.011(2) 0.054(3) -0.005(3)
    C10B 0.047(2) 0.101(3) 0.143(4) -0.005(2) 0.018(3) 0.015(3)
    C11B 0.086(3) 0.205(6) 0.051(2) -0.024(3) 0.032(2) 0.007(3)
_geom_special_details
;
All e.s.d.'s (except the e.s.d. in the dihedral angle between two l.s. planes)
are estimated using the full covariance matrix. The cell e.s.d.'s are taken
into account individually in the estimation of e.s.d.'s in distances, angles
and torsion angles; correlations between e.s.d.'s in cell parameters are only
used when they are defined by crystal symmetry. An approximate (isotropic)
treatment of cell e.s.d.'s is used for estimating e.s.d.'s involving l.s.
planes.
;
loop_
    _geom_bond_atom_site_label_1
    _geom_bond_atom_site_label_2
    _geom_bond_site_symmetry_2
    _geom_bond_distance
    _geom_bond_publ_flag
    O1A C6A . 1.360(4) ?
    O1A H1O . 1.05(5) ?
    O2A C7A . 1.353(5) ?
    O2A C11A . 1.446(5) ?
    N1A C4A . 1.283(4) ?
    N1A C3A . 1.459(5) ?
    C1A C2A . 1.508(5) ?
    C1A C1A 3_576 1.531(7) ?
    C1A H1A1 . 0.9900 ?
    C1A H1A2 . 0.9900 ?
    C2A C3A . 1.513(5) ?
    C2A H2AA . 0.9900 ?
    C2A H2AB . 0.9900 ?
    C3A H3AA . 0.9900 ?
    C3A H3AB . 0.9900 ?
    C4A C5A . 1.447(5) ?
    C4A H4AA . 0.9500 ?
    C5A C6A . 1.398(5) ?
    C5A C10A . 1.411(5) ?
    C6A C7A . 1.415(6) ?
    C7A C8A . 1.372(6) ?
    C8A C9A . 1.397(6) ?
    C8A H8AA . 0.9500 ?
    C9A C10A . 1.376(6) ?
    C9A H9AA . 0.9500 ?
    C10A H10A . 0.9500 ?
    C11A H11A . 0.9800 ?
    C11A H11B . 0.9800 ?
    C11A H11C . 0.9800 ?
    O1B C6B . 1.269(4) ?
    O2B C7B . 1.366(5) ?
    O2B C11B . 1.443(4) ?
    N1B C4B . 1.306(5) ?
    N1B C3B . 1.462(5) ?
    N1B H2O . 0.98(5) ?
    C1B C1B 3_665 1.443(11) ?
    C1B C2B . 1.545(6) ?
    C1B H1B1 . 0.9900 ?
    C1B H1B2 . 0.9900 ?
    C2B C3B . 1.510(6) ?
    C2B H2B1 . 0.9900 ?
    C2B H2B2 . 0.9900 ?
    C3B H3B1 . 0.9900 ?
    C3B H3B2 . 0.9900 ?
    C2C H2C1 . 0.9900 ?
    C2C H2C2 . 0.9900 ?
    C4B C5B . 1.404(6) ?
    C4B H4BA . 0.9500 ?
    C5B C10B . 1.421(6) ?
    C5B C6B . 1.427(6) ?
    C6B C7B . 1.459(5) ?
    C7B C8B . 1.359(6) ?
    C8B C9B . 1.396(7) ?
    C8B H8BA . 0.9500 ?
    C9B C10B . 1.354(7) ?
    C9B H9BA . 0.9500 ?
    C10B H10B . 0.9500 ?
    C11B H11D . 0.9800 ?
    C11B H11E . 0.9800 ?
    C11B H11F . 0.9800 ?
loop_
    _geom_angle_atom_site_label_1
    _geom_angle_atom_site_label_2
    _geom_angle_atom_site_label_3
    _geom_angle_site_symmetry_1
    _geom_angle_site_symmetry_3
    _geom_angle
    _geom_angle_publ_flag
    C6A O1A H1O . . 107(3) ?
    C7A O2A C11A . . 117.6(4) ?
    C4A N1A C3A . . 118.4(3) ?
    C2A C1A C1A . 3_576 114.3(4) ?
    C2A C1A H1A1 . . 108.7 ?
    C1A C1A H1A1 3_576 . 108.7 ?
    C2A C1A H1A2 . . 108.7 ?
    C1A C1A H1A2 3_576 . 108.7 ?
    H1A1 C1A H1A2 . . 107.6 ?
    C1A C2A C3A . . 112.1(3) ?
    C1A C2A H2AA . . 109.2 ?
    C3A C2A H2AA . . 109.2 ?
    C1A C2A H2AB . . 109.2 ?
    C3A C2A H2AB . . 109.2 ?
    H2AA C2A H2AB . . 107.9 ?
    N1A C3A C2A . . 112.2(3) ?
    N1A C3A H3AA . . 109.2 ?
    C2A C3A H3AA . . 109.2 ?
    N1A C3A H3AB . . 109.2 ?
    C2A C3A H3AB . . 109.2 ?
    H3AA C3A H3AB . . 107.9 ?
    N1A C4A C5A . . 122.5(4) ?
    N1A C4A H4AA . . 118.8 ?
    C5A C4A H4AA . . 118.8 ?
    C6A C5A C10A . . 119.2(4) ?
    C6A C5A C4A . . 120.4(3) ?
    C10A C5A C4A . . 120.4(4) ?
    O1A C6A C5A . . 121.8(4) ?
    O1A C6A C7A . . 118.2(4) ?
    C5A C6A C7A . . 120.1(3) ?
    O2A C7A C8A . . 126.0(5) ?
    O2A C7A C6A . . 114.4(4) ?
    C8A C7A C6A . . 119.6(4) ?
    C7A C8A C9A . . 120.5(4) ?
    C7A C8A H8AA . . 119.7 ?
    C9A C8A H8AA . . 119.7 ?
    C10A C9A C8A . . 120.6(4) ?
    C10A C9A H9AA . . 119.7 ?
    C8A C9A H9AA . . 119.7 ?
    C9A C10A C5A . . 120.0(4) ?
    C9A C10A H10A . . 120.0 ?
    C5A C10A H10A . . 120.0 ?
    O2A C11A H11A . . 109.5 ?
    O2A C11A H11B . . 109.5 ?
    H11A C11A H11B . . 109.5 ?
    O2A C11A H11C . . 109.5 ?
    H11A C11A H11C . . 109.5 ?
    H11B C11A H11C . . 109.5 ?
    C7B O2B C11B . . 117.3(3) ?
    C4B N1B C3B . . 122.9(4) ?
    C4B N1B H2O . . 111(3) ?
    C3B N1B H2O . . 125(3) ?
    C1B C1B C2B 3_665 . 106.5(6) ?
    C1B C1B H1B1 3_665 . 110.4 ?
    C2B C1B H1B1 . . 110.4 ?
    C1B C1B H1B2 3_665 . 110.4 ?
    C2B C1B H1B2 . . 110.4 ?
    H1B1 C1B H1B2 . . 108.6 ?
    C3B C2B C1B . . 109.3(5) ?
    C3B C2B H2B1 . . 109.8 ?
    C1B C2B H2B1 . . 109.8 ?
    C3B C2B H2B2 . . 109.8 ?
    C1B C2B H2B2 . . 109.8 ?
    H2B1 C2B H2B2 . . 108.3 ?
    N1B C3B C2B . . 112.6(5) ?
    N1B C3B H3B1 . . 109.1 ?
    C2B C3B H3B1 . . 109.1 ?
    N1B C3B H3B2 . . 109.1 ?
    C2B C3B H3B2 . . 109.1 ?
    H3B1 C3B H3B2 . . 107.8 ?
    H2C1 C2C H2C2 . . 108.3 ?
    N1B C4B C5B . . 126.5(4) ?
    N1B C4B H4BA . . 116.8 ?
    C5B C4B H4BA . . 116.8 ?
    C4B C5B C10B . . 119.6(4) ?
    C4B C5B C6B . . 119.4(3) ?
    C10B C5B C6B . . 121.0(4) ?
    O1B C6B C5B . . 123.4(3) ?
    O1B C6B C7B . . 121.4(4) ?
    C5B C6B C7B . . 115.2(3) ?
    C8B C7B O2B . . 125.2(4) ?
    C8B C7B C6B . . 121.4(4) ?
    O2B C7B C6B . . 113.4(3) ?
    C7B C8B C9B . . 121.5(4) ?
    C7B C8B H8BA . . 119.2 ?
    C9B C8B H8BA . . 119.2 ?
    C10B C9B C8B . . 120.0(4) ?
    C10B C9B H9BA . . 120.0 ?
    C8B C9B H9BA . . 120.0 ?
    C9B C10B C5B . . 120.8(5) ?
    C9B C10B H10B . . 119.6 ?
    C5B C10B H10B . . 119.6 ?
    O2B C11B H11D . . 109.5 ?
    O2B C11B H11E . . 109.5 ?
    H11D C11B H11E . . 109.5 ?
    O2B C11B H11F . . 109.5 ?
    H11D C11B H11F . . 109.5 ?
    H11E C11B H11F . . 109.5 ?
loop_
    _geom_hbond_atom_site_label_D
    _geom_hbond_atom_site_label_H
    _geom_hbond_atom_site_label_A
    _geom_hbond_site_symmetry_A
    _geom_hbond_distance_DH
    _geom_hbond_distance_HA
    _geom_hbond_distance_DA
    _geom_hbond_angle_DHA
    O1A H1O N1A . 1.05(5) 1.64(5) 2.575(4) 146(4)
    N1B H2O O1B . 0.98(5) 1.87(5) 2.655(4) 136(4)
    N1B H2O O1B 3_666 0.98(5) 2.31(5) 2.976(4) 125(4)
