# Supplementary material for: Redetermination of 6,6′-dimeth­oxy-2,2′-[hexane-1,6-diylbis(nitrilo­dimethyl­idyne)]diphenol
Source: Acta Crystallogr Sect E Struct Rep Online. 2011 Jun 4;67(Pt 7):o1579–80. doi: 10.1107/S1600536811020599 (PMC3151875; doi:10.1107/S1600536811020599)
Supplement: Supplementary file 2 [file e-67-o1579-Isup2.hkl]

# 
# h,k,l, Fc-squared, Fo-squared, sigma(Fo-squared) and status flag 
# 
data_I
_shelx_title ' k1166a in P2(1)/c' 
_shelx_refln_list_code          4 
_shelx_F_calc_maximum      100.86 
_exptl_crystal_F_000       824.00 
_reflns_d_resolution_high  0.8411 
 
loop_ 
 _symmetry_equiv_pos_as_xyz 
 'x, y, z' 
 '-x, y+1/2, -z+1/2' 
 '-x, -y, -z' 
 'x, -y-1/2, z-1/2' 
 
_cell_length_a    21.2660 
_cell_length_b     8.4296 
_cell_length_c    11.1215 
_cell_angle_alpha  90.000 
_cell_angle_beta   92.344 
_cell_angle_gamma  90.000 
 
_shelx_F_squared_multiplier     1.000 
 
loop_ 
 _refln_index_h 
 _refln_index_k 
 _refln_index_l 
 _refln_F_squared_calc 
 _refln_F_squared_meas 
 _refln_F_squared_sigma 
 _refln_observed_status 
   3   0   0      468.22      449.53     11.40 o 
   4   0   0     4958.08     4477.68    170.80 o 
   5   0   0      395.18      314.20      9.24 o 
   6   0   0       20.75       15.81      2.06 o 
   7   0   0      159.50      144.30      4.87 o 
   8   0   0       99.13      102.12      5.51 o 
   9   0   0      294.42      259.65      8.77 o 
  10   0   0     1392.40     1488.76     40.92 o 
  11   0   0     4071.24     4471.87    110.53 o 
  12   0   0      468.72      456.60     15.26 o 
  13   0   0       20.54       17.25      3.36 o 
  14   0   0      628.66      697.59     20.53 o 
  15   0   0      576.65      616.97     19.68 o 
  16   0   0        9.07        8.70      3.07 o 
  17   0   0       44.11       41.88      6.97 o 
  18   0   0      120.87      112.00     13.81 o 
  19   0   0       12.52        2.23      6.05 o 
  20   0   0        2.45       -0.10      3.53 o 
  21   0   0      204.26      206.98     16.87 o 
  22   0   0      194.83      197.46     16.23 o 
  23   0   0      260.51      358.10     22.88 o 
  25   0   0        1.27        9.16      7.28 o 
   1   1   0      659.28      519.95      8.88 o 
   2   1   0     1877.18     1643.83     27.17 o 
   3   1   0      527.87      351.92      6.63 o 
   4   1   0     3733.52     3290.87     56.63 o 
   5   1   0     8874.93     9052.05    189.16 o 
   6   1   0      318.07      229.97      4.87 o 
   7   1   0     1432.19     1293.61     22.35 o 
   8   1   0      524.71      451.31      9.00 o 
   9   1   0       68.97       87.07      3.15 o 
  10   1   0      255.81      289.13      6.93 o 
  11   1   0      391.30      330.85      7.72 o 
  12   1   0       20.84       17.39      2.08 o 
  13   1   0        4.82        1.17      1.72 o 
  14   1   0      108.17       86.09      4.08 o 
  15   1   0      202.52      227.30     10.98 o 
  16   1   0       68.61       56.78      4.32 o 
  17   1   0      111.55      137.67      5.64 o 
  18   1   0       31.16       16.78      3.04 o 
  19   1   0        3.19        4.40      2.70 o 
  20   1   0        4.28       10.64      5.46 o 
  21   1   0        2.89       -2.93      5.08 o 
  22   1   0        5.10        5.51      4.52 o 
  23   1   0        0.54        4.24      4.20 o 
  24   1   0       11.08       11.81      8.71 o 
  25   1   0       24.18       16.79      6.54 o 
   1   2   0     2835.75     2894.06     68.20 o 
   2   2   0      282.46      285.39      4.97 o 
   3   2   0      251.95      243.43      5.04 o 
   4   2   0       96.51      100.40      2.44 o 
   5   2   0       28.38       33.80      1.28 o 
   6   2   0      140.18      132.03      4.87 o 
   7   2   0       72.08       77.68      7.69 o 
   8   2   0        7.97        8.06      1.28 o 
   9   2   0      490.23      519.77     10.24 o 
  10   2   0       38.83       57.40      2.59 o 
  11   2   0      237.05      272.48      6.80 o 
  12   2   0      332.56      351.05      9.68 o 
  13   2   0      594.52      642.11     13.60 o 
  14   2   0      225.53      265.03      7.39 o 
  15   2   0      222.33      244.84      9.14 o 
  16   2   0      163.64      138.50      5.39 o 
  17   2   0       42.44       53.30      3.80 o 
  18   2   0       11.73       14.40      2.85 o 
  19   2   0        3.07        2.33      4.31 o 
  20   2   0        2.54       -1.75      5.17 o 
  21   2   0       24.34       26.53      8.57 o 
  22   2   0       56.98       60.05     11.54 o 
  23   2   0       97.34      107.56      9.86 o 
  24   2   0       16.35        3.40     10.35 o 
   1   3   0        0.17        0.70      0.60 o 
   2   3   0       52.91       55.99      1.93 o 
   3   3   0      527.50      500.26      9.57 o 
   4   3   0      146.64      127.78      2.69 o 
   5   3   0       10.13       18.06      2.21 o 
   6   3   0       63.23       77.33      2.27 o 
   7   3   0      356.96      374.18      7.94 o 
   8   3   0        6.37       10.67      1.20 o 
   9   3   0        1.28        0.69      1.56 o 
  10   3   0       67.29       68.44      2.74 o 
  11   3   0       74.15       73.41      3.15 o 
  12   3   0       45.51       40.55      2.84 o 
  13   3   0       59.30       58.12      4.72 o 
  14   3   0        0.56       -3.00      2.00 o 
  15   3   0       52.58       45.71      3.08 o 
  16   3   0       28.27       21.47      2.97 o 
  17   3   0        7.71        4.92      2.44 o 
  18   3   0        1.43        0.37      2.93 o 
  19   3   0        0.29        0.12      3.07 o 
  20   3   0        0.56        3.48      4.44 o 
  21   3   0        0.84        3.82      4.29 o 
  22   3   0        0.19        1.57      4.74 o 
  23   3   0        0.70        8.50      6.04 o 
  24   3   0        7.03        7.98      4.53 o 
   0   4   0     5804.27     6401.09    206.11 o 
   1   4   0     1512.65     1583.90     32.99 o 
   2   4   0      277.41      263.95      6.25 o 
   3   4   0        6.81       11.33      0.82 o 
   4   4   0      365.10      396.91      7.76 o 
   5   4   0        1.78        8.12      0.87 o 
   6   4   0       32.21       23.61      1.92 o 
   7   4   0      235.27      251.50      8.11 o 
   8   4   0       40.93       51.16      2.00 o 
   9   4   0      359.50      348.02      7.10 o 
  10   4   0      166.33      193.78      6.68 o 
  11   4   0      160.97      168.37      4.68 o 
  12   4   0       63.12       65.32      3.42 o 
  13   4   0       34.52       34.22      3.10 o 
  14   4   0        1.42        0.19      2.45 o 
  15   4   0        0.15       -1.15      2.82 o 
  16   4   0       10.38       13.27      2.57 o 
  17   4   0       19.82       24.43      3.25 o 
  18   4   0        5.84        3.85      2.63 o 
  19   4   0       25.96       29.33      5.45 o 
  20   4   0        3.84        4.68      4.54 o 
  21   4   0        0.12       -1.33      4.28 o 
  22   4   0        0.96       -2.39      4.52 o 
  23   4   0        1.21        5.15      8.10 o 
   1   5   0      440.61      459.63      9.53 o 
   2   5   0      109.19      102.83      3.71 o 
   3   5   0       57.36       51.05      2.10 o 
   4   5   0       72.54       57.31      2.27 o 
   5   5   0      312.54      310.45      5.93 o 
   6   5   0      140.69      143.52      3.68 o 
   7   5   0       73.78       70.27      2.74 o 
   8   5   0       16.62       17.23      1.96 o 
   9   5   0       17.25       13.19      1.03 o 
  10   5   0       28.41       17.91      1.65 o 
  11   5   0      272.59      297.31      6.77 o 
  12   5   0        3.70        1.64      1.94 o 
  13   5   0        8.25       10.93      2.15 o 
  14   5   0       49.27       63.81      6.21 o 
  15   5   0        3.07       -0.96      1.53 o 
  16   5   0        5.97        4.55      4.30 o 
  17   5   0       61.90       61.61      5.15 o 
  18   5   0       40.16       52.93      5.42 o 
  19   5   0        5.85        3.88      3.38 o 
  20   5   0        3.89       -1.52      3.34 o 
  21   5   0        0.12       -0.70      7.78 o 
   0   6   0       38.01       29.86      2.97 o 
   1   6   0        7.35        6.61      1.53 o 
   2   6   0       32.23       33.79      2.95 o 
   3   6   0       39.23       33.55      2.24 o 
   4   6   0        6.00        3.29      1.19 o 
   5   6   0        2.53        0.75      1.03 o 
   6   6   0        8.63        8.12      1.17 o 
   7   6   0       38.02       34.06      1.57 o 
   8   6   0        0.40        1.91      0.81 o 
   9   6   0      115.27      116.19      3.29 o 
  10   6   0       97.56       94.15      6.85 o 
  11   6   0      250.37      301.80      9.63 o 
  12   6   0      405.97      461.26     14.01 o 
  13   6   0        3.56        7.42      1.13 o 
  14   6   0        4.01        5.85      1.76 o 
  15   6   0        1.67        4.53      3.33 o 
  16   6   0        3.26        1.07      4.18 o 
  17   6   0        6.44        6.25      2.29 o 
  18   6   0        3.92       14.47      8.69 o 
  19   6   0        0.13        1.29      7.69 o 
  20   6   0        0.09       -7.37     11.86 o 
   1   7   0       41.23       36.93      2.66 o 
   2   7   0       46.53       55.11      3.04 o 
   3   7   0       37.81       28.21      2.42 o 
   4   7   0       33.57       25.26      2.74 o 
   5   7   0       69.79       62.78      2.71 o 
   6   7   0        4.29        4.14      1.12 o 
   7   7   0       21.59       14.81      3.03 o 
   8   7   0       56.77       43.51      4.91 o 
   9   7   0        3.63       -1.82      3.87 o 
  10   7   0        0.63       -0.65      4.52 o 
  11   7   0       55.12       30.25      7.08 o 
  12   7   0        6.50        0.65      6.11 o 
  13   7   0       47.82       40.14     10.60 o 
  14   7   0       88.63      108.42     13.81 o 
  15   7   0       72.69       69.52     12.83 o 
  16   7   0        5.35        2.88      9.60 o 
  17   7   0        3.56       16.29     10.22 o 
  18   7   0        1.82       -4.14      7.66 o 
   0   8   0       20.96       18.22      3.38 o 
   1   8   0        0.11        1.51      2.63 o 
   2   8   0       30.77       15.85      2.10 o 
   3   8   0       29.13       35.62      3.31 o 
   4   8   0        6.81        1.47      1.40 o 
   5   8   0       23.52       11.25      1.76 o 
   6   8   0       23.22       35.30      1.99 o 
   7   8   0        3.47        4.17      4.49 o 
   8   8   0        3.65       -1.29      6.40 o 
  10   8   0        4.23       -0.32      7.34 o 
  11   8   0        0.18        0.00      5.11 o 
  12   8   0        0.35       -6.69      5.40 o 
  13   8   0        0.00       -1.91      6.66 o 
  14   8   0        2.29       -4.11      6.66 o 
  15   8   0        0.55       -0.65      6.96 o 
   1   9   0        5.24       -1.76      2.67 o 
   2   9   0       11.38       10.12      2.88 o 
   3   9   0        2.07       -7.13      4.76 o 
   4   9   0        4.17        3.17      4.14 o 
   5   9   0        5.27        2.52      6.02 o 
   6   9   0        0.00        7.28      7.28 o 
   7   9   0        0.35        6.63      5.70 o 
   8   9   0        7.04       -1.59      7.28 o 
   9   9   0        1.22        0.65      8.22 o 
  10   9   0        0.16       -2.20      5.99 o 
  11   9   0        0.83       -9.47      6.31 o 
 -25   1   1        8.88       15.35     12.49 o 
 -24   1   1        0.00        0.17      6.27 o 
 -23   1   1       12.09        6.71     12.07 o 
 -22   1   1      130.66      106.86     13.05 o 
 -21   1   1      118.43      110.04      7.88 o 
 -20   1   1       13.67       12.77      3.37 o 
 -19   1   1      197.95      204.95      9.81 o 
 -18   1   1        5.18        1.51      2.36 o 
 -17   1   1      325.11      294.56      8.50 o 
 -16   1   1      197.43      161.89     11.47 o 
 -15   1   1       10.74       -1.48      2.45 o 
 -14   1   1      775.20      778.07     19.09 o 
 -13   1   1      123.64      112.83      4.41 o 
 -12   1   1        2.88        4.85      1.79 o 
 -11   1   1      437.39      405.00      9.14 o 
 -10   1   1     1704.49     1743.03     49.11 o 
  -9   1   1      251.43      247.67      5.71 o 
  -8   1   1      253.68      224.80      5.27 o 
  -7   1   1      350.43      327.71     10.37 o 
  -6   1   1     1798.84     1559.94     26.71 o 
  -5   1   1     8130.11     8109.17    130.14 o 
  -4   1   1      236.63      172.65      6.29 o 
  -3   1   1    10173.59    10763.02    344.63 o 
  -2   1   1      900.54      756.00     13.42 o 
  -1   1   1      210.62      175.90      5.13 o 
   0   1   1       94.39       59.74      1.40 o 
   2   1   1      410.94      312.16      7.17 o 
   3   1   1     1123.31     1020.49     15.91 o 
   5   1   1     2490.74     2181.57     33.40 o 
   6   1   1     4578.86     4222.57     62.54 o 
   7   1   1     1165.36      978.50     20.94 o 
   8   1   1      741.21      648.54     12.60 o 
   9   1   1      160.12      117.48      3.96 o 
  10   1   1      295.32      313.86      8.41 o 
  11   1   1      314.96      282.37      6.74 o 
  12   1   1      130.74      134.52      4.48 o 
  13   1   1      288.90      283.31      7.30 o 
  14   1   1        0.59        1.02      1.64 o 
  15   1   1      332.78      373.64     12.92 o 
  16   1   1      124.41      121.78      5.16 o 
  17   1   1       47.95       59.38      6.73 o 
  18   1   1        0.05        1.78      2.94 o 
  19   1   1       54.23       36.67      3.36 o 
  20   1   1       50.83       46.86      4.65 o 
  21   1   1       10.52       10.58      5.26 o 
  22   1   1        0.06       -2.76      3.43 o 
  23   1   1       20.42       20.35      6.69 o 
  24   1   1        5.90       11.42      6.99 o 
 -24   2   1       14.60       15.24      5.05 o 
 -23   2   1        0.02       -5.28      5.95 o 
 -22   2   1        3.24       -3.70      6.53 o 
 -21   2   1       13.83        6.97      4.48 o 
 -20   2   1       33.93       46.32      5.40 o 
 -19   2   1       81.91       69.28      5.34 o 
 -18   2   1       67.47       51.28      5.34 o 
 -17   2   1        0.92        5.51      2.49 o 
 -16   2   1      245.52      203.89      6.82 o 
 -15   2   1       41.84       36.09      2.82 o 
 -14   2   1      135.80      158.24      5.60 o 
 -13   2   1      266.08      307.21      7.88 o 
 -12   2   1       73.63       72.48      3.69 o 
 -11   2   1       41.15       43.39      2.65 o 
 -10   2   1      316.25      301.76      7.63 o 
  -9   2   1      223.72      211.49      6.26 o 
  -8   2   1      251.65      219.16      5.19 o 
  -7   2   1     3640.11     3722.45     62.35 o 
  -6   2   1      450.22      477.03     11.20 o 
  -5   2   1     2164.90     1852.39     32.11 o 
  -4   2   1        0.21        0.36      0.64 o 
  -3   2   1       22.80       23.44      1.48 o 
  -2   2   1      221.28      232.70      5.00 o 
  -1   2   1      279.34      301.14      6.83 o 
   0   2   1      621.82      694.13     14.00 o 
   3   2   1     2767.90     2820.56     55.28 o 
   4   2   1     8528.45     8954.15    295.56 o 
   5   2   1     1449.01     1406.45     21.16 o 
   6   2   1      390.28      422.92      7.30 o 
   7   2   1       68.45       82.39      2.72 o 
   8   2   1      292.71      250.75      5.29 o 
   9   2   1      523.58      560.79     14.50 o 
  10   2   1       78.65       84.03      3.38 o 
  11   2   1       11.14        5.89      3.96 o 
  12   2   1     1556.61     1883.07     39.78 o 
  13   2   1      140.22      159.27      6.04 o 
  14   2   1       95.54       82.27      3.74 o 
  15   2   1       28.07       17.07      2.41 o 
  16   2   1      216.13      194.93      6.12 o 
  17   2   1       21.28       15.83      4.74 o 
  18   2   1       19.03       14.39      2.75 o 
  19   2   1        0.10        0.14      3.37 o 
  20   2   1        9.18        7.31      3.38 o 
  21   2   1       44.16       40.29      5.13 o 
  22   2   1       20.80       16.26      8.22 o 
  23   2   1       11.92        6.83      5.28 o 
  24   2   1        6.25        6.59      6.50 o 
 -24   3   1        3.03        3.23      4.71 o 
 -23   3   1        3.83       -7.46      4.97 o 
 -22   3   1        0.39       10.15      5.85 o 
 -21   3   1        5.19        1.63      4.02 o 
 -20   3   1        0.06       -1.53      3.44 o 
 -19   3   1       79.58       84.18      6.70 o 
 -18   3   1        1.97       -2.47      2.57 o 
 -17   3   1       56.05       48.91      5.78 o 
 -16   3   1       14.68       16.06      4.07 o 
 -15   3   1        1.26        0.06      2.06 o 
 -14   3   1        0.59        0.94      2.05 o 
 -13   3   1      143.20      150.30      5.20 o 
 -12   3   1       76.10       73.21      4.99 o 
 -11   3   1        3.21        2.72      1.39 o 
 -10   3   1        1.29        1.20      1.20 o 
  -9   3   1        9.13        6.69      1.77 o 
  -8   3   1        0.14        0.33      1.59 o 
  -7   3   1      258.88      211.37      5.08 o 
  -6   3   1        0.04       -0.93      1.02 o 
  -5   3   1       75.06       93.93      2.80 o 
  -4   3   1      178.01      185.70      4.31 o 
  -3   3   1      897.36      907.60     16.58 o 
  -2   3   1      575.57      514.21     16.20 o 
  -1   3   1        5.78        4.34      1.38 o 
   0   3   1      691.97      660.58     12.15 o 
   1   3   1       58.50       61.20      1.77 o 
   2   3   1     1600.84     1576.89     24.02 o 
   3   3   1        2.39        3.25      0.33 o 
   4   3   1      908.92     1001.08     40.08 o 
   5   3   1      152.68      138.10      5.54 o 
   6   3   1      408.88      458.75      8.45 o 
   7   3   1       30.80       38.20      2.73 o 
   8   3   1        7.61       11.28      0.98 o 
   9   3   1       25.24       25.20      2.40 o 
  10   3   1       20.46       13.03      1.65 o 
  11   3   1       45.05       39.46      4.53 o 
  12   3   1       39.96       40.26      2.85 o 
  13   3   1        0.05        0.85      2.00 o 
  14   3   1      236.76      248.73      6.58 o 
  15   3   1        3.67        8.85      2.04 o 
  16   3   1       69.38       81.87      4.14 o 
  17   3   1       32.80       28.18      4.16 o 
  18   3   1        0.35        3.02      2.83 o 
  19   3   1        0.06       -2.54      3.76 o 
  20   3   1       44.34       47.80      6.37 o 
  21   3   1        7.12        8.65      7.52 o 
  22   3   1        0.66        2.20      3.86 o 
  23   3   1        2.75        4.51      4.53 o 
 -23   4   1        2.64        2.30      5.73 o 
 -22   4   1        7.38       12.82      6.65 o 
 -21   4   1       10.73        8.16      4.57 o 
 -20   4   1        0.15       -2.87      3.11 o 
 -19   4   1        6.32        6.99      3.24 o 
 -18   4   1        0.00       -0.83      2.13 o 
 -17   4   1       27.08       23.53      3.13 o 
 -16   4   1       11.27        4.27      6.16 o 
 -15   4   1        7.24        6.64      2.18 o 
 -14   4   1        0.72       -1.38      1.43 o 
 -13   4   1        0.50       -0.99      1.38 o 
 -12   4   1       13.09       14.95      2.16 o 
 -11   4   1        2.72        6.72      2.48 o 
 -10   4   1        1.65        3.31      1.19 o 
  -9   4   1       65.18       68.45      5.69 o 
  -8   4   1       15.25       17.03      1.56 o 
  -7   4   1        7.10        1.60      1.12 o 
  -6   4   1       75.85      105.59      3.34 o 
  -5   4   1      200.62      280.74      6.21 o 
  -4   4   1      817.07      764.62     20.67 o 
  -3   4   1      747.31      952.06     20.55 o 
  -2   4   1      886.01     1023.40     21.30 o 
  -1   4   1      217.47      148.27      3.69 o 
   0   4   1       34.13       61.26      2.77 o 
   1   4   1        0.05        2.36      0.83 o 
   2   4   1      179.78      155.78      3.71 o 
   3   4   1        5.36       11.36      1.81 o 
   4   4   1        1.55        0.50      0.47 o 
   5   4   1       66.64       64.53     11.49 o 
   6   4   1      179.89      200.26     11.02 o 
   7   4   1       64.51       65.57      9.86 o 
   8   4   1        1.22        5.66      2.86 o 
   9   4   1       78.61       97.42      3.65 o 
  10   4   1      130.08      146.23      4.12 o 
  11   4   1        0.73       -1.05      1.03 o 
  12   4   1       67.57       60.62      4.19 o 
  13   4   1       77.03       57.40      4.53 o 
  14   4   1       35.77       32.94      3.27 o 
  15   4   1        3.38        7.09      1.83 o 
  16   4   1        0.08       -1.51      1.50 o 
  17   4   1       14.93       13.82      3.30 o 
  18   4   1        1.20        1.47      2.10 o 
  19   4   1       23.27       24.65      3.53 o 
  20   4   1        3.18        3.31      4.84 o 
  21   4   1        6.56       -1.20      4.30 o 
  22   4   1        7.03        7.06      6.66 o 
  23   4   1        3.75        5.41      4.14 o 
 -21   5   1       28.56       28.22      5.56 o 
 -20   5   1        0.04        1.94      3.68 o 
 -19   5   1        8.23        5.89      4.14 o 
 -18   5   1        5.84        5.25      3.63 o 
 -17   5   1       22.47       29.48      3.37 o 
 -16   5   1       86.58       93.18      8.06 o 
 -15   5   1       44.95       58.83      6.44 o 
 -14   5   1       27.29       30.26      7.37 o 
 -13   5   1       27.17       26.97      2.92 o 
 -12   5   1        8.20        4.47      2.92 o 
 -11   5   1       12.11       14.27      2.14 o 
 -10   5   1      100.23      118.32      6.75 o 
  -9   5   1       55.33       56.55      5.04 o 
  -8   5   1       57.81       47.71      3.92 o 
  -7   5   1      355.26      397.58      9.99 o 
  -6   5   1      445.10      481.01      9.27 o 
  -5   5   1      224.09      232.02      5.31 o 
  -4   5   1       14.89       12.02      2.49 o 
  -3   5   1      271.81      307.21      6.45 o 
  -2   5   1      824.47      987.66     20.98 o 
  -1   5   1       23.51       31.25      1.83 o 
   0   5   1      253.92      262.92      5.39 o 
   1   5   1      477.78      571.73     11.34 o 
   2   5   1      662.21      760.98     19.28 o 
   3   5   1       91.21       71.28      2.28 o 
   4   5   1       18.41       14.34      1.44 o 
   5   5   1       17.68       13.85      3.58 o 
   6   5   1       72.74       62.03      8.65 o 
   7   5   1       15.40       15.48      3.36 o 
   8   5   1       45.95       26.28      3.55 o 
   9   5   1      117.72      145.17      9.84 o 
  10   5   1      112.48      136.64     11.46 o 
  11   5   1      154.38      174.48      9.44 o 
  12   5   1        2.90        0.92      0.64 o 
  13   5   1       34.45       36.62      1.72 o 
  14   5   1       18.96       25.19      1.74 o 
  15   5   1       17.55       22.60      1.93 o 
  16   5   1       57.01       67.84      9.28 o 
  17   5   1        0.01        1.04      2.31 o 
  18   5   1        7.19       10.94      2.79 o 
  19   5   1        0.36       -6.07      8.59 o 
  20   5   1        3.75        5.40      3.36 o 
  21   5   1        1.62       12.57     10.95 o 
 -20   6   1       64.57       81.41     16.36 o 
 -19   6   1       30.70        7.05     11.54 o 
 -18   6   1       11.78       38.02     10.55 o 
 -17   6   1      222.95      310.46     24.69 o 
 -16   6   1      159.84      184.63     36.09 o 
 -15   6   1       10.15       23.70      7.89 o 
 -14   6   1      212.69      239.30     10.43 o 
 -13   6   1       49.14       61.64      7.36 o 
 -12   6   1       17.75       15.11      2.02 o 
 -11   6   1        2.27       -2.26      2.57 o 
 -10   6   1       45.45       39.50      2.81 o 
  -9   6   1        0.48        1.86      1.64 o 
  -8   6   1       34.58       37.58      2.12 o 
  -7   6   1       14.10       12.86      1.94 o 
  -6   6   1        4.71        1.81      1.21 o 
  -5   6   1       24.91       16.36      2.72 o 
  -4   6   1       26.93       42.13      2.61 o 
  -3   6   1       90.26       78.77      4.26 o 
  -2   6   1       34.87       31.38      2.24 o 
  -1   6   1       23.14       25.96      2.00 o 
   0   6   1       21.47       26.53      2.05 o 
   1   6   1       39.09       32.69      4.80 o 
   2   6   1       76.70       72.08      3.03 o 
   3   6   1        2.21        1.76      2.13 o 
   4   6   1        0.21        0.57      1.57 o 
   5   6   1       20.23       15.88      3.08 o 
   6   6   1       30.20       37.51      9.75 o 
   7   6   1       31.66       25.34      4.51 o 
   8   6   1      310.21      291.40     12.45 o 
   9   6   1      204.93      226.60     17.98 o 
  10   6   1       90.56      113.21      7.98 o 
  11   6   1      190.80      178.31     12.26 o 
  12   6   1      808.09      894.49     47.20 o 
  13   6   1        9.25       26.54      9.72 o 
  14   6   1       47.20       33.98      7.11 o 
  15   6   1       77.33      100.51     13.28 o 
  16   6   1       34.57       28.72      8.08 o 
  17   6   1        3.16        1.94      7.08 o 
  18   6   1        0.01       -2.91     10.30 o 
  19   6   1        5.88        8.98      8.37 o 
  20   6   1        0.28        4.49      8.66 o 
 -18   7   1       27.39       22.96      9.25 o 
 -17   7   1        5.55        0.32      7.34 o 
 -16   7   1        0.87       -3.20      9.28 o 
 -15   7   1       13.69        9.92      9.28 o 
 -14   7   1       19.78       18.48      2.42 o 
 -13   7   1       11.93        9.31      6.43 o 
 -12   7   1       20.81       28.31     10.12 o 
 -11   7   1       22.85       15.02      1.70 o 
 -10   7   1        5.69        7.08      3.87 o 
  -9   7   1        1.38        4.96      2.59 o 
  -8   7   1      102.46       69.63      4.26 o 
  -7   7   1        2.95        5.63      1.84 o 
  -6   7   1        8.55       13.93      1.81 o 
  -5   7   1       24.49       12.32      1.75 o 
  -4   7   1        0.00       -2.35      1.56 o 
  -3   7   1       37.22       24.35      2.40 o 
  -2   7   1        3.55        0.53      1.78 o 
  -1   7   1        0.21       -0.49      2.04 o 
   0   7   1        7.92        3.43      1.74 o 
   1   7   1       38.32       21.93      2.14 o 
   2   7   1        8.49        2.68      1.42 o 
   3   7   1       85.22       74.33      2.93 o 
   4   7   1       14.03       24.67      1.45 o 
   5   7   1       12.71       10.87      3.71 o 
   6   7   1       37.87       35.96      5.37 o 
   7   7   1       76.39       65.22      6.16 o 
   8   7   1        8.58        7.40      6.78 o 
   9   7   1       65.05       45.63      5.51 o 
  10   7   1       28.49       28.95      6.75 o 
  11   7   1        0.01        3.23      7.40 o 
  12   7   1        9.31       10.92      6.75 o 
  13   7   1       67.45       50.72      8.05 o 
  14   7   1       53.72       37.83     11.22 o 
  16   7   1        0.20        1.29      7.99 o 
  17   7   1        3.04       15.00     11.19 o 
 -15   8   1        1.10        1.59      6.99 o 
 -14   8   1        0.03       -0.65      6.02 o 
 -13   8   1        0.22       23.52     11.13 o 
 -12   8   1        0.17       -3.17      8.60 o 
 -11   8   1       11.87        2.55      5.73 o 
 -10   8   1        0.72       -1.91      7.34 o 
  -9   8   1        0.67        1.91      4.79 o 
  -8   8   1       16.69       10.42      2.43 o 
  -7   8   1        0.55        2.27      2.38 o 
  -6   8   1        0.00        0.45      1.74 o 
  -5   8   1       22.07       11.92      3.07 o 
  -4   8   1      123.09      116.92      5.10 o 
  -3   8   1       49.28       28.99      3.26 o 
  -2   8   1       37.20       19.06      2.44 o 
  -1   8   1      142.86      179.96      6.95 o 
   0   8   1       64.74       42.15      4.01 o 
   1   8   1        0.53        3.04      2.08 o 
   2   8   1        0.31       -1.37      1.41 o 
   3   8   1        0.08        0.97      1.52 o 
   4   8   1        5.83        1.06      1.29 o 
   5   8   1        1.58        7.05      6.08 o 
   6   8   1        0.61        5.11      6.72 o 
   7   8   1        5.29        6.08      7.05 o 
   9   8   1        0.32        9.25      7.99 o 
  10   8   1        0.06       -4.14      5.43 o 
  11   8   1        0.84       -2.23      5.72 o 
  12   8   1        8.74        8.28      6.66 o 
  14   8   1        5.00       19.67     11.10 o 
  15   8   1        1.54       -8.25     11.10 o 
 -11   9   1        0.16        0.00      9.16 o 
 -10   9   1        0.80        1.26      8.51 o 
  -9   9   1        0.04       -5.37      7.57 o 
  -8   9   1        0.88        7.90      5.70 o 
  -7   9   1        0.00        1.59      4.76 o 
  -6   9   1        2.28       -9.51      6.34 o 
  -5   9   1        0.02       -2.52      5.08 o 
  -4   9   1        4.87        2.55      3.82 o 
  -3   9   1        0.90        0.18      2.98 o 
  -2   9   1        0.09        3.42      6.53 o 
  -1   9   1        1.81        0.30      2.90 o 
   0   9   1        0.48        3.18      2.58 o 
   1   9   1        0.04        2.46      2.51 o 
   2   9   1        0.19       -6.37      5.40 o 
   3   9   1        0.50        2.23      6.05 o 
   4   9   1        2.17       -4.76      6.05 o 
   5   9   1        0.13        6.02      6.66 o 
   6   9   1        0.19       -4.11      5.08 o 
   7   9   1        2.08        1.26      5.37 o 
   8   9   1        0.06        1.91      6.02 o 
   9   9   1        0.86        4.11      6.31 o 
  10   9   1        3.46       -4.73      9.16 o 
 -25   0   2       13.56       -2.52      6.31 o 
 -24   0   2       17.94       18.06     10.13 o 
 -23   0   2       63.05       58.68     12.04 o 
 -22   0   2       54.91       56.21      9.84 o 
 -21   0   2       58.03       56.27      8.28 o 
 -20   0   2       39.41       46.46      9.22 o 
 -19   0   2        5.46        6.53      4.26 o 
 -18   0   2        7.19       12.03      6.99 o 
 -17   0   2       12.35        6.92      3.46 o 
 -16   0   2      216.39      214.63     10.23 o 
 -15   0   2        7.30        7.72      2.93 o 
 -14   0   2       25.13       25.89      7.44 o 
 -13   0   2      191.18      193.70      8.22 o 
 -12   0   2      282.81      243.03     11.19 o 
 -11   0   2      108.07      102.29      5.25 o 
 -10   0   2      220.66      207.03      7.44 o 
  -9   0   2      820.68      789.80     20.47 o 
  -8   0   2     7127.25     6991.95    158.04 o 
  -7   0   2     1340.54     1110.05     28.27 o 
  -6   0   2     6814.01     6802.42    156.31 o 
  -3   0   2     1267.06     1012.00     30.28 o 
  -2   0   2     3270.74     3242.61     76.25 o 
  -1   0   2      626.57      526.77     13.65 o 
   0   0   2     1288.44     1230.60     30.52 o 
   1   0   2       35.11       41.37      3.63 o 
   2   0   2      299.95      225.13      6.31 o 
   3   0   2      248.02      190.25      5.41 o 
   4   0   2        0.91        0.48      1.10 o 
   5   0   2     7381.63     7779.66    145.20 o 
   6   0   2     2912.63     2650.42    108.22 o 
   7   0   2        2.38       15.13      2.04 o 
   8   0   2       35.95       23.01      5.95 o 
   9   0   2      182.98      180.36      6.32 o 
  10   0   2        6.41        6.48      2.52 o 
  11   0   2      365.64      331.78      9.29 o 
  12   0   2       15.74       11.97      2.01 o 
  13   0   2       82.78       78.62      4.48 o 
  14   0   2      750.06      771.87     33.31 o 
  15   0   2        1.28       -2.15      3.91 o 
  16   0   2       13.38       11.12      2.92 o 
  17   0   2      178.76      145.65      6.63 o 
  18   0   2        3.84        8.01      5.62 o 
  19   0   2       40.01       43.76      8.63 o 
  20   0   2      117.52      141.02     15.41 o 
  21   0   2       40.15       32.13      7.96 o 
  22   0   2        1.06        3.17      5.72 o 
  23   0   2       17.28       10.16      8.25 o 
  24   0   2      164.40      107.40     12.99 o 
 -25   1   2        2.27        9.52      6.98 o 
 -24   1   2       11.60        5.23      4.48 o 
 -23   1   2       54.61       38.93      6.50 o 
 -22   1   2       47.43       53.21      7.07 o 
 -21   1   2       26.32       20.37      4.62 o 
 -20   1   2       23.56       24.43      4.32 o 
 -19   1   2       87.81       84.40      6.50 o 
 -18   1   2       32.22       18.96      5.25 o 
 -17   1   2      125.27      119.89      5.22 o 
 -16   1   2       29.47       19.50      2.87 o 
 -15   1   2       89.89       92.46      4.42 o 
 -14   1   2        4.71        7.61      1.93 o 
 -13   1   2       52.39       26.70      2.92 o 
 -12   1   2        3.24        6.12      1.94 o 
 -11   1   2      584.92      589.55     12.45 o 
 -10   1   2        1.92        0.39      1.55 o 
  -9   1   2     2026.73     1765.73     30.21 o 
  -8   1   2       27.53       19.72      1.74 o 
  -7   1   2      694.34      627.36     15.51 o 
  -6   1   2      101.45      115.45      3.35 o 
  -5   1   2      184.03      180.98      4.19 o 
  -4   1   2     7289.48     7339.30    117.95 o 
  -3   1   2      366.29      329.63      6.89 o 
  -2   1   2      798.97      707.64     13.01 o 
  -1   1   2     1577.95     1261.05     22.41 o 
   0   1   2     3601.99     3492.79     57.46 o 
   1   1   2     4803.77     4837.73     78.47 o 
   2   1   2       58.00       61.96      1.74 o 
   3   1   2     1467.89     1269.09     25.21 o 
   4   1   2     4328.85     4231.87     69.59 o 
   5   1   2     2635.75     2509.82     35.27 o 
   6   1   2       15.76        5.98      0.85 o 
   7   1   2     2681.86     2743.03     88.11 o 
   8   1   2      294.04      296.67      6.38 o 
   9   1   2      395.74      408.81      8.35 o 
  10   1   2       34.82       20.47      1.84 o 
  11   1   2       51.48       31.69      3.21 o 
  12   1   2      538.54      527.38     15.76 o 
  13   1   2      153.70      170.06      8.72 o 
  14   1   2      110.35      110.78      5.36 o 
  15   1   2      156.86      151.23      4.67 o 
  16   1   2       85.31       84.43      3.85 o 
  17   1   2       17.77       18.16      3.21 o 
  18   1   2        8.67        2.85      2.35 o 
  19   1   2        5.62        7.98      2.97 o 
  20   1   2       32.32       15.94      3.91 o 
  21   1   2        0.37        2.17      4.58 o 
  22   1   2        2.82        7.54      5.33 o 
  23   1   2        3.66        0.36      4.35 o 
  24   1   2        4.62        4.00     10.60 o 
 -24   2   2        4.14       -6.99      7.63 o 
 -23   2   2        4.71        9.70      5.05 o 
 -22   2   2       23.36       21.22      6.87 o 
 -21   2   2       18.59       15.62      4.37 o 
 -20   2   2      180.01      203.33      9.59 o 
 -19   2   2       47.89       49.16      7.15 o 
 -18   2   2      263.55      284.47     10.15 o 
 -17   2   2        0.96        5.82      2.91 o 
 -16   2   2      106.55      115.59      5.17 o 
 -15   2   2        7.43        2.72      2.57 o 
 -14   2   2       22.04       16.41      2.44 o 
 -13   2   2        9.18       13.20      2.20 o 
 -12   2   2       78.38       96.45      3.95 o 
 -11   2   2        0.06       -0.10      2.71 o 
 -10   2   2      181.78      216.62      6.04 o 
  -9   2   2     1059.26     1151.09     22.90 o 
  -8   2   2      153.88      153.00      4.14 o 
  -7   2   2      417.36      407.21      9.88 o 
  -6   2   2        0.61        0.10      0.98 o 
  -5   2   2     1357.29     1354.35     31.60 o 
  -4   2   2        0.01        0.03      0.82 o 
  -3   2   2       24.51       10.11      1.10 o 
  -2   2   2      147.72      177.97      4.16 o 
  -1   2   2      583.56      607.92     11.51 o 
   0   2   2        3.16        1.26      0.73 o 
   1   2   2     4332.83     4321.04     70.99 o 
   2   2   2     5084.16     4990.31     94.31 o 
   3   2   2     2284.77     1961.94     32.93 o 
   4   2   2        5.60        1.57      1.33 o 
   5   2   2      900.69      951.70     18.74 o 
   6   2   2        1.19        0.63      0.69 o 
   7   2   2      648.93      635.43     13.53 o 
   8   2   2     3649.13     3901.44    132.50 o 
   9   2   2      326.97      396.49      9.55 o 
  10   2   2       65.54       75.10      3.58 o 
  11   2   2      706.76      781.95     15.09 o 
  12   2   2       95.20       94.40      4.27 o 
  13   2   2      210.00      233.40      5.48 o 
  14   2   2       43.10       38.03      2.61 o 
  15   2   2        0.61        0.56      2.24 o 
  16   2   2       26.67       22.81      3.16 o 
  17   2   2       62.14       73.32      4.42 o 
  18   2   2       59.50       65.17      4.76 o 
  19   2   2        0.06       -1.40      2.37 o 
  20   2   2        0.03       -0.55      3.34 o 
  21   2   2        0.08        9.88      5.34 o 
  22   2   2        0.06       -1.60      7.68 o 
  23   2   2        7.38       11.49      5.29 o 
  24   2   2       27.15       35.03      8.79 o 
 -23   3   2        7.92       20.24      5.75 o 
 -22   3   2       17.71       13.17     12.42 o 
 -21   3   2        4.10        5.27      4.52 o 
 -20   3   2        1.52        2.71      4.52 o 
 -19   3   2        0.18        7.52      3.79 o 
 -18   3   2       38.44       35.62      5.56 o 
 -17   3   2        9.95        3.66      3.00 o 
 -16   3   2       90.19       92.60      4.91 o 
 -15   3   2       26.85       27.63      4.66 o 
 -14   3   2        1.81        3.51      2.74 o 
 -13   3   2        9.33        7.56      2.34 o 
 -12   3   2       11.18        9.34      2.16 o 
 -11   3   2       76.23       68.91      3.30 o 
 -10   3   2      463.68      468.10     10.36 o 
  -9   3   2     1004.15     1185.05     25.08 o 
  -8   3   2      229.06      282.24      6.52 o 
  -7   3   2       24.57       24.54      1.71 o 
  -6   3   2       86.06      105.61      3.90 o 
  -5   3   2        0.47       -0.56      0.87 o 
  -4   3   2      226.60      204.17      4.64 o 
  -3   3   2      134.19      142.45      3.67 o 
  -2   3   2      213.17      201.56      4.54 o 
  -1   3   2      612.33      564.67     11.13 o 
   0   3   2      510.05      454.10     10.47 o 
   1   3   2      773.86      657.18     12.14 o 
   2   3   2      121.49      115.90      2.81 o 
   3   3   2       78.79       44.37      1.26 o 
   4   3   2      223.55      277.30      7.53 o 
   5   3   2     1693.69     1809.47     54.85 o 
   6   3   2     1092.64     1104.84     30.56 o 
   7   3   2       98.09      105.89      2.62 o 
   8   3   2        0.68       -0.97      1.16 o 
   9   3   2       56.38       64.09      2.24 o 
  10   3   2        0.02        1.48      1.08 o 
  11   3   2       16.29       26.20      2.58 o 
  12   3   2        8.22        7.56      1.43 o 
  13   3   2      158.17      204.11      5.52 o 
  14   3   2      211.02      231.16     11.58 o 
  15   3   2      125.93      167.32     12.35 o 
  16   3   2       31.60       56.93     10.67 o 
  17   3   2        2.26        8.21      2.57 o 
  18   3   2        2.58        2.31      3.40 o 
  19   3   2       10.78        5.42      3.10 o 
  20   3   2       25.87       21.13      3.61 o 
  21   3   2        1.10        0.16      3.24 o 
  22   3   2        0.08        5.20      4.74 o 
  23   3   2        0.44       -4.17      5.36 o 
 -23   4   2       44.05       51.64     10.98 o 
 -22   4   2        8.07        9.41      4.56 o 
 -21   4   2        3.76       -1.99      4.69 o 
 -20   4   2       97.42      132.94      8.95 o 
 -19   4   2       45.14       63.56      5.95 o 
 -18   4   2       39.51       39.41      7.05 o 
 -17   4   2      106.05      138.30      6.95 o 
 -16   4   2        0.02       -2.61      2.88 o 
 -15   4   2       10.03        9.37      3.28 o 
 -14   4   2       33.57       34.76      3.47 o 
 -13   4   2       10.27        4.56      2.07 o 
 -12   4   2      245.08      233.76      6.86 o 
 -11   4   2        9.96        3.41      1.80 o 
 -10   4   2       28.67       20.36      1.97 o 
  -9   4   2       97.94      119.76      5.94 o 
  -8   4   2      159.18      143.89      5.55 o 
  -7   4   2        0.00       -0.82      1.36 o 
  -6   4   2      685.67      670.11     14.60 o 
  -5   4   2     1177.98     1316.17     24.09 o 
  -4   4   2     2820.53     3086.52     53.53 o 
  -3   4   2       91.39       80.53      3.31 o 
  -2   4   2      100.15      112.04      3.28 o 
  -1   4   2      116.24      116.99      3.31 o 
   0   4   2        1.68        0.70      0.87 o 
   1   4   2      922.92      966.94     20.17 o 
   2   4   2       90.77      102.80      2.91 o 
   3   4   2     1057.51     1211.44     18.95 o 
   4   4   2      674.86      641.18     18.36 o 
   5   4   2     1364.97     1564.74     41.68 o 
   6   4   2      723.00      837.32     42.59 o 
   7   4   2       76.64       64.55      7.02 o 
   8   4   2       93.81       77.19      7.82 o 
   9   4   2        3.45        2.27      2.62 o 
  10   4   2        3.03        3.20      0.82 o 
  11   4   2       12.23       14.83      1.05 o 
  12   4   2        2.25        1.37      2.36 o 
  13   4   2      169.90      221.82     14.38 o 
  14   4   2      391.49      495.37     11.58 o 
  15   4   2        5.53        4.79      1.95 o 
  16   4   2       45.56       50.01      7.15 o 
  17   4   2      104.27      118.27      5.19 o 
  18   4   2       19.18       19.49      2.89 o 
  19   4   2       35.28       49.20      7.13 o 
  20   4   2       17.63       21.61      4.51 o 
  21   4   2        1.52        0.19      7.25 o 
  22   4   2        0.63        1.37      4.12 o 
 -21   5   2        2.28       -1.68     11.23 o 
 -20   5   2       19.30       19.11      7.24 o 
 -19   5   2       42.17       52.43      5.21 o 
 -18   5   2        5.44        2.03      6.92 o 
 -17   5   2        4.63        6.56      3.14 o 
 -16   5   2       65.50       84.65      5.53 o 
 -15   5   2       83.77       85.00      9.10 o 
 -14   5   2        0.91        2.31      2.44 o 
 -13   5   2        3.03        4.95      2.77 o 
 -12   5   2        0.07        1.27      2.61 o 
 -11   5   2       71.17       81.99      5.60 o 
 -10   5   2      188.96      179.86      5.63 o 
  -9   5   2       49.86       53.72      5.71 o 
  -8   5   2      183.73      176.66      5.22 o 
  -7   5   2       32.45       25.68      2.10 o 
  -6   5   2      263.20      247.54      9.07 o 
  -5   5   2       78.94       79.46      2.99 o 
  -4   5   2       44.78       32.64      1.90 o 
  -3   5   2      105.91      128.18      3.92 o 
  -2   5   2      127.60      112.58      3.52 o 
  -1   5   2        4.35        9.79      1.77 o 
   0   5   2      474.99      481.84      9.69 o 
   1   5   2      455.71      532.68     10.99 o 
   2   5   2       22.57       14.08      1.49 o 
   3   5   2       74.90       82.68      2.29 o 
   4   5   2      190.63      175.31      8.26 o 
   5   5   2        1.07        0.06      2.61 o 
   6   5   2      195.24      216.39     19.95 o 
   7   5   2      101.67      107.27      6.35 o 
   8   5   2       28.31       23.02      4.08 o 
   9   5   2       25.98       25.07      4.67 o 
  10   5   2        3.24        4.25      7.46 o 
  11   5   2        1.58        0.66      5.81 o 
  12   5   2       49.19       33.71      6.05 o 
  13   5   2      344.88      403.96     21.31 o 
  14   5   2        1.72        0.32      5.20 o 
  15   5   2        0.01        0.06      1.33 o 
  16   5   2        5.51        1.22      1.73 o 
  17   5   2        1.83       -1.78      1.38 o 
  18   5   2        1.42        2.81      4.54 o 
  19   5   2        4.18        4.86      6.21 o 
  20   5   2        0.17      -11.30      8.07 o 
  21   5   2        0.65       -3.55     10.66 o 
 -20   6   2        0.52        2.88      8.01 o 
 -19   6   2        2.60       -1.04      3.80 o 
 -18   6   2        1.60        8.21      3.65 o 
 -17   6   2       74.65       93.10     16.73 o 
 -16   6   2       99.57      144.64     17.60 o 
 -15   6   2      105.91      116.75     11.70 o 
 -14   6   2       17.24       25.12      3.56 o 
 -13   6   2        5.24        0.25      2.05 o 
 -12   6   2       67.52       80.88      5.99 o 
 -11   6   2       22.10       19.57      3.26 o 
 -10   6   2        0.28        0.14      1.63 o 
  -9   6   2       17.35       12.51      3.03 o 
  -8   6   2        2.63       -0.22      1.59 o 
  -7   6   2        6.74        4.32      1.80 o 
  -6   6   2       14.56        9.82      2.67 o 
  -5   6   2        0.00        0.12      1.24 o 
  -4   6   2        2.22       -0.15      1.36 o 
  -3   6   2        2.44        3.20      1.35 o 
  -2   6   2       10.49        9.06      3.47 o 
  -1   6   2       65.25       56.16      2.51 o 
   0   6   2        8.24       10.89      2.38 o 
   1   6   2        0.67        2.34      1.16 o 
   2   6   2        3.80        1.94      1.18 o 
   3   6   2        0.37       -1.39      1.03 o 
   4   6   2        0.88        1.59      3.49 o 
   5   6   2      233.17      239.80     10.11 o 
   6   6   2      517.17      586.21     29.52 o 
   7   6   2      321.62      342.81     17.67 o 
   8   6   2      178.40      188.14      9.15 o 
   9   6   2       64.47       75.70      7.39 o 
  10   6   2        0.08       -6.94      6.58 o 
  11   6   2        0.33        4.84      5.17 o 
  12   6   2        2.25        9.39      5.81 o 
  13   6   2       15.68       21.67      9.04 o 
  14   6   2        1.41       -5.49      5.17 o 
  15   6   2        0.85       -1.94      6.14 o 
  16   6   2        0.02       -1.94      9.04 o 
  17   6   2        0.02       -4.20      6.46 o 
  18   6   2        0.45        3.23     10.63 o 
  19   6   2        1.27       -1.29      8.69 o 
 -17   7   2        4.10        1.29      7.66 o 
 -16   7   2        0.02       22.08     10.25 o 
 -15   7   2        0.46       -1.43      2.58 o 
 -14   7   2        1.52        2.99      4.18 o 
 -13   7   2        0.80       -0.07      3.01 o 
 -12   7   2        8.29        4.47      4.30 o 
 -11   7   2       22.61       18.93      2.37 o 
 -10   7   2        8.69        6.48      1.86 o 
  -9   7   2       30.91       23.99      3.11 o 
  -8   7   2        1.75        1.14      2.89 o 
  -7   7   2       49.65       51.57      5.82 o 
  -6   7   2       44.51       52.29      3.11 o 
  -5   7   2        3.04        1.64      1.87 o 
  -4   7   2       15.86       13.70      1.86 o 
  -3   7   2       52.95       54.49      2.74 o 
  -2   7   2       42.58       43.01      2.33 o 
  -1   7   2        1.61       -0.03      2.49 o 
   0   7   2       38.60       28.01      2.60 o 
   1   7   2       26.00       25.96      3.12 o 
   2   7   2       33.17       23.41      2.12 o 
   3   7   2       24.53       30.50      2.86 o 
   4   7   2        9.31       14.60      3.77 o 
   5   7   2       15.49       13.07      5.73 o 
   6   7   2       37.12       31.26      7.44 o 
   7   7   2       39.49       24.40      6.43 o 
   8   7   2       17.44       12.54      5.78 o 
   9   7   2      203.79      251.50     17.46 o 
  10   7   2      128.03      143.33     12.90 o 
  11   7   2       16.87       37.55      9.31 o 
  12   7   2        0.03        4.81      6.11 o 
  13   7   2        0.03       -2.88      9.31 o 
  14   7   2        2.00        8.98      6.72 o 
  15   7   2        2.26       -9.92      9.92 o 
  16   7   2        0.78        1.91      7.66 o 
  17   7   2        3.06        0.65      7.34 o 
 -14   8   2        4.93       -1.59      9.54 o 
 -13   8   2        0.02       -2.55      5.72 o 
 -12   8   2        9.41       -2.88      8.28 o 
 -11   8   2       15.58       24.93      6.59 o 
 -10   8   2        7.02        9.68      4.17 o 
  -9   8   2        0.57       -3.15      2.10 o 
  -8   8   2       16.17       20.92      2.59 o 
  -7   8   2       31.25       25.60      4.14 o 
  -6   8   2        0.17       -0.83      2.39 o 
  -5   8   2       12.63       13.00      2.86 o 
  -4   8   2        0.34       -1.21      2.03 o 
  -3   8   2       30.88       25.00      2.40 o 
  -2   8   2       43.97       26.54      2.77 o 
  -1   8   2        2.94       11.30      2.23 o 
   0   8   2        4.70       10.39      2.06 o 
   1   8   2       19.61        9.51      1.73 o 
   2   8   2        7.14       16.75      2.70 o 
   3   8   2        0.39        0.29      1.06 o 
   4   8   2        5.67       -3.57      3.98 o 
   5   8   2        1.69        5.75      4.79 o 
   6   8   2        0.61        0.97      6.37 o 
   8   8   2        1.05        2.23      5.11 o 
   9   8   2        0.01        1.26      7.96 o 
  10   8   2        0.06        3.49      8.28 o 
  11   8   2        0.35       -1.91      6.05 o 
  12   8   2        0.05       13.03      9.86 o 
  13   8   2        0.23       -5.72      9.51 o 
  14   8   2        1.66       -3.17      7.60 o 
 -10   9   2        4.00        3.17      5.37 o 
  -9   9   2        5.08        2.85      7.93 o 
  -8   9   2        1.07       -2.85      5.08 o 
  -7   9   2       19.46       -5.08      4.76 o 
  -6   9   2        4.24       25.75      7.31 o 
  -5   9   2        0.63       -1.91      3.49 o 
  -4   9   2        0.37        2.77      3.23 o 
  -3   9   2        8.39       -3.58      2.47 o 
  -2   9   2        0.48       -1.07      2.46 o 
  -1   9   2        4.34        2.23      3.52 o 
   0   9   2        2.25        4.59      6.40 o 
   1   9   2        0.09        5.72      4.14 o 
   2   9   2        0.07       -5.40      4.14 o 
   3   9   2        7.19        5.40      5.08 o 
   4   9   2        6.98        4.46      5.40 o 
   5   9   2        0.71       -2.85      5.40 o 
   6   9   2        2.54       -2.52      7.60 o 
   7   9   2        2.55        6.34      8.54 o 
   8   9   2        1.49      -12.65      8.54 o 
   9   9   2        8.50       11.36      9.81 o 
  10   9   2        7.37        6.64      6.96 o 
 -24   1   3       12.65       15.06      5.69 o 
 -23   1   3       18.48       15.66      6.64 o 
 -22   1   3       53.14       41.57      7.18 o 
 -21   1   3        0.28       -1.69      3.67 o 
 -20   1   3       28.88       32.23     11.97 o 
 -19   1   3       21.61       11.63      4.02 o 
 -18   1   3       24.59       22.19      4.56 o 
 -17   1   3        0.44        0.61      3.81 o 
 -16   1   3       39.33       37.40      3.59 o 
 -15   1   3       98.38       81.83      4.13 o 
 -14   1   3       88.20       99.11      4.33 o 
 -13   1   3        8.61       10.47      2.31 o 
 -12   1   3        0.39       -1.01      2.28 o 
 -11   1   3     1403.99     1348.63     24.55 o 
 -10   1   3     1782.29     1684.27     30.38 o 
  -9   1   3      344.23      265.26      6.54 o 
  -8   1   3      715.28      572.93     11.89 o 
  -7   1   3     3674.27     3712.89     61.23 o 
  -6   1   3       26.23       21.26      1.74 o 
  -5   1   3       27.17       16.68      1.74 o 
  -4   1   3     2280.72     2199.25     37.63 o 
  -3   1   3       16.81        7.37      1.32 o 
  -2   1   3      735.30      662.26     12.59 o 
  -1   1   3     2352.96     2136.19     36.26 o 
   0   1   3      634.94      572.62     10.73 o 
   1   1   3       16.84       17.23      1.14 o 
   2   1   3      230.38      209.24      4.55 o 
   3   1   3      535.79      508.00      9.58 o 
   4   1   3      326.43      328.08      7.43 o 
   5   1   3        0.59        2.79      4.10 o 
   6   1   3      812.00      892.42     18.06 o 
   7   1   3        6.86        9.42      1.05 o 
   8   1   3      524.02      498.49     11.48 o 
   9   1   3      241.38      327.25      7.50 o 
  10   1   3      760.62      726.85     20.70 o 
  11   1   3      296.14      274.34      6.84 o 
  12   1   3      433.86      432.28     10.17 o 
  13   1   3        2.99        2.22      1.62 o 
  14   1   3      125.38      104.93      8.37 o 
  15   1   3      147.74      157.29      5.62 o 
  16   1   3       84.10      110.79      6.39 o 
  17   1   3       21.06       24.10      3.15 o 
  18   1   3       26.50       27.28      3.72 o 
  19   1   3       21.19       24.12      7.59 o 
  20   1   3        1.18       -4.81      8.04 o 
  21   1   3      116.63       90.48     15.61 o 
  22   1   3        2.61        4.94      5.66 o 
  23   1   3        5.43        1.99      5.78 o 
  24   1   3        4.58        6.10      5.41 o 
 -24   2   3       45.16       63.87      9.29 o 
 -23   2   3        3.02        4.70      4.99 o 
 -22   2   3        0.59        1.65      4.35 o 
 -21   2   3      116.18      113.41     18.83 o 
 -20   2   3        5.80        6.52      5.44 o 
 -19   2   3      163.32      206.30      9.09 o 
 -18   2   3       29.34       24.63      3.76 o 
 -17   2   3      106.38      114.78      5.73 o 
 -16   2   3        6.42        5.58      2.49 o 
 -15   2   3       29.98       16.60      3.62 o 
 -14   2   3       74.98       56.40      4.42 o 
 -13   2   3      657.12      651.39     14.92 o 
 -12   2   3      128.50      122.47      4.34 o 
 -11   2   3       19.43       10.92      1.82 o 
 -10   2   3       62.86       40.10      2.94 o 
  -9   2   3      436.36      427.21      9.55 o 
  -8   2   3      455.63      396.73      8.28 o 
  -7   2   3      373.81      342.61      7.72 o 
  -6   2   3      123.60      139.17      4.94 o 
  -5   2   3     1606.97     1520.41     27.09 o 
  -4   2   3       65.09       75.27      2.58 o 
  -3   2   3       25.52       36.89     21.22 o 
  -2   2   3     2526.29     2447.16     50.14 o 
  -1   2   3      861.20      823.44     15.53 o 
   0   2   3      926.58      882.67     16.07 o 
   1   2   3       62.11       61.01      2.07 o 
   2   2   3      117.93       99.83      2.77 o 
   3   2   3      712.75      756.66     13.84 o 
   4   2   3       66.95       71.69      3.03 o 
   5   2   3      832.91      852.98     15.61 o 
   6   2   3      486.88      490.53      9.77 o 
   7   2   3     2035.09     2282.12     39.60 o 
   8   2   3      136.78      162.41      4.44 o 
   9   2   3      270.32      301.37     11.00 o 
  10   2   3       47.06       55.42      2.52 o 
  11   2   3        1.46       -0.88      1.53 o 
  12   2   3       69.95       79.49      3.45 o 
  13   2   3      207.50      230.36      6.76 o 
  14   2   3      130.85      123.31      4.71 o 
  15   2   3      207.07      188.06      7.27 o 
  16   2   3       92.68       94.95      4.39 o 
  17   2   3       88.28      110.34      9.18 o 
  18   2   3      320.97      388.49     13.18 o 
  19   2   3      117.91      146.44      8.55 o 
  20   2   3       11.70       18.43      3.88 o 
  21   2   3        5.29      -10.33     11.48 o 
  22   2   3        1.05       -3.35      5.06 o 
  23   2   3        0.40        3.93      4.53 o 
 -23   3   3       39.26       43.70     13.42 o 
 -22   3   3       19.71       22.69     12.20 o 
 -21   3   3        0.42        3.67      4.96 o 
 -20   3   3      141.12      136.36      9.40 o 
 -19   3   3      261.32      252.84     10.34 o 
 -18   3   3      167.92      170.13     17.48 o 
 -17   3   3       81.07       97.12      6.02 o 
 -16   3   3      272.81      300.32     15.83 o 
 -15   3   3       74.98       85.48      6.88 o 
 -14   3   3        2.64       -0.23      1.95 o 
 -13   3   3        0.85       -0.54      1.95 o 
 -12   3   3        0.07       -1.40      1.69 o 
 -11   3   3       78.34       79.20      3.46 o 
 -10   3   3       47.33       54.67      3.96 o 
  -9   3   3       51.01       44.21      2.55 o 
  -8   3   3      786.13      794.23     19.93 o 
  -7   3   3        6.41        7.41      1.67 o 
  -6   3   3       10.23        5.94      1.51 o 
  -5   3   3      403.70      401.18      9.79 o 
  -4   3   3       45.36       38.68      2.62 o 
  -3   3   3      282.87      244.81      5.66 o 
  -2   3   3       35.92       33.78      1.86 o 
  -1   3   3      196.45      200.74      4.72 o 
   0   3   3      568.69      654.43     21.94 o 
   1   3   3      144.73      148.50      3.91 o 
   2   3   3     1079.35     1234.81     21.71 o 
   3   3   3     2186.17     2592.12     43.32 o 
   4   3   3      225.62      251.65      6.36 o 
   5   3   3      930.44      999.90     17.78 o 
   6   3   3      501.32      487.57     10.11 o 
   7   3   3      594.43      611.60     11.89 o 
   8   3   3      335.44      391.18      8.15 o 
   9   3   3       33.59       46.31      2.98 o 
  10   3   3       36.56       31.27      3.54 o 
  11   3   3       24.64       26.75      2.18 o 
  12   3   3       18.07       28.49      2.23 o 
  13   3   3        1.85       -0.81      2.27 o 
  14   3   3      173.82      193.94      6.56 o 
  15   3   3      241.91      298.47      9.45 o 
  16   3   3        6.73        2.99      2.78 o 
  17   3   3      130.30      138.25      6.24 o 
  18   3   3       91.27      106.63      8.06 o 
  19   3   3        0.76        4.39      3.79 o 
  20   3   3        1.27       -4.16      4.47 o 
  21   3   3        3.03        1.84      4.79 o 
  22   3   3        2.05       -2.51      4.43 o 
  23   3   3        2.00        5.77      5.72 o 
 -22   4   3       78.10       98.77      9.72 o 
 -21   4   3        0.36       -3.85      6.58 o 
 -20   4   3        8.06       12.75      5.35 o 
 -19   4   3       49.31       78.40      6.42 o 
 -18   4   3       25.42       31.81      8.43 o 
 -17   4   3        3.96        8.48      2.89 o 
 -16   4   3       28.22       26.65      3.54 o 
 -15   4   3        3.22       -3.69      2.76 o 
 -14   4   3        2.12       -1.46      2.52 o 
 -13   4   3       29.42       27.21      3.02 o 
 -12   4   3       18.15       11.59      2.17 o 
 -11   4   3       15.03       10.08      1.99 o 
 -10   4   3       47.33       50.75      3.13 o 
  -9   4   3       53.00       43.79      3.86 o 
  -8   4   3     1193.95     1491.26     31.91 o 
  -7   4   3      412.58      458.24     10.59 o 
  -6   4   3      781.14      854.62     16.95 o 
  -5   4   3      506.49      533.95     17.64 o 
  -4   4   3        0.40        0.62      1.58 o 
  -3   4   3      289.02      304.60      8.16 o 
  -2   4   3        2.56        1.29      0.93 o 
  -1   4   3      199.75      183.34      7.08 o 
   0   4   3       88.22       80.77      2.71 o 
   1   4   3      103.79       97.37      2.88 o 
   2   4   3       95.85       85.25      2.86 o 
   3   4   3        6.81        9.38      0.88 o 
   4   4   3       18.13       13.48      4.13 o 
   5   4   3      121.83      137.07      5.42 o 
   6   4   3      702.39      754.65     18.24 o 
   7   4   3      215.76      234.75      9.98 o 
   8   4   3        3.85        4.30      2.70 o 
   9   4   3       67.65       79.05      7.51 o 
  10   4   3        3.65        1.92      3.62 o 
  11   4   3       37.09       38.12      4.03 o 
  12   4   3        1.70        0.98      1.44 o 
  13   4   3        4.78        5.45      1.08 o 
  14   4   3       30.47       30.37      3.98 o 
  15   4   3        0.55        1.19      1.52 o 
  16   4   3        3.65       -1.78      1.75 o 
  17   4   3        1.79        1.07      2.06 o 
  18   4   3        0.47        5.90      6.23 o 
  19   4   3        7.51       12.96      8.69 o 
  20   4   3        0.11       -0.46      4.20 o 
  21   4   3        7.47        9.11      7.81 o 
  22   4   3        2.40        1.61     12.30 o 
 -21   5   3      106.97      140.83     12.94 o 
 -20   5   3        0.70       -3.60      4.47 o 
 -19   5   3       10.57        3.41      4.48 o 
 -18   5   3       36.90       57.45      5.96 o 
 -17   5   3        9.08        7.61      4.80 o 
 -16   5   3       32.82       34.96      4.16 o 
 -15   5   3        2.04        3.42      2.82 o 
 -14   5   3        4.55        5.02      3.90 o 
 -13   5   3        4.25        2.35      2.16 o 
 -12   5   3       31.26       18.81      2.63 o 
 -11   5   3      333.23      381.17     12.28 o 
 -10   5   3      162.10      189.16      8.43 o 
  -9   5   3        0.38       -2.18      1.46 o 
  -8   5   3      169.95      216.00      7.06 o 
  -7   5   3      218.76      245.67      6.74 o 
  -6   5   3       33.18       32.06      2.34 o 
  -5   5   3       26.71       22.08      4.76 o 
  -4   5   3      408.57      478.46     10.80 o 
  -3   5   3      387.57      413.34      9.51 o 
  -2   5   3       84.03       81.86      3.65 o 
  -1   5   3       56.80       54.35      4.43 o 
   0   5   3       64.16       52.70      3.14 o 
   1   5   3       32.64       40.25      2.86 o 
   2   5   3      212.88      239.89      4.87 o 
   3   5   3      187.48      194.63      4.46 o 
   4   5   3        0.97        0.32      2.03 o 
   5   5   3       93.44       87.39      4.84 o 
   6   5   3        0.44       -1.58      2.76 o 
   7   5   3      138.58      158.68     11.10 o 
   8   5   3       76.72       89.54      6.58 o 
   9   5   3       15.44       17.61      6.36 o 
  10   5   3      228.24      248.32     11.75 o 
  11   5   3       29.61       32.07      8.57 o 
  12   5   3        9.53       12.25      4.71 o 
  13   5   3       22.83       17.85      8.13 o 
  14   5   3        0.07       -5.20      7.46 o 
  15   5   3       11.09        1.29      8.78 o 
  16   5   3        0.25        1.31      0.73 o 
  17   5   3       18.22       24.69      2.35 o 
  18   5   3        1.11        3.23      7.13 o 
  19   5   3        0.01       -9.39     11.01 o 
  20   5   3        3.04       -4.84     11.66 o 
 -19   6   3       60.26       60.32     12.19 o 
 -18   6   3       22.21       35.51     22.34 o 
 -17   6   3        1.06       -5.37      3.58 o 
 -16   6   3        0.90        0.09      2.69 o 
 -15   6   3        6.14        1.70      2.56 o 
 -14   6   3        0.57       -0.93      2.40 o 
 -13   6   3       12.22       13.34      2.70 o 
 -12   6   3       15.91       22.40      5.77 o 
 -11   6   3       11.60        8.00      2.47 o 
 -10   6   3        4.87        4.83      2.34 o 
  -9   6   3       18.34       19.14      2.38 o 
  -8   6   3       33.20       40.71      3.08 o 
  -7   6   3        5.70        5.92      2.13 o 
  -6   6   3       12.03       11.02      2.28 o 
  -5   6   3       22.68       21.80      2.39 o 
  -4   6   3       30.33       31.76      2.57 o 
  -3   6   3        1.66        0.66      1.66 o 
  -2   6   3        9.43       11.84      1.72 o 
  -1   6   3        0.11        1.77      1.29 o 
   0   6   3      126.07      102.25      3.17 o 
   1   6   3        9.05       15.94      1.62 o 
   2   6   3        8.05        9.30      3.77 o 
   3   6   3      353.16      353.52      6.81 o 
   4   6   3      438.68      474.50     20.46 o 
   5   6   3       77.40      112.98     10.62 o 
   6   6   3      199.46      181.20      9.17 o 
   7   6   3     1133.75     1353.25     53.08 o 
   8   6   3       85.60      121.22     10.85 o 
   9   6   3       72.15       53.06      9.33 o 
  10   6   3      141.05      172.53     13.90 o 
  11   6   3       17.02       29.33      9.04 o 
  12   6   3        0.25       -0.97      7.10 o 
  13   6   3        6.40        8.40      6.14 o 
  14   6   3        0.98        2.58      6.14 o 
  15   6   3        0.01        3.23      8.72 o 
  16   6   3        1.48      -14.53      9.69 o 
  17   6   3        3.25       -1.61      7.43 o 
  18   6   3        7.86        4.84     10.95 o 
  19   6   3        0.50      -15.12     11.27 o 
 -17   7   3       13.96        7.69      7.69 o 
 -16   7   3        5.88        5.37      3.63 o 
 -15   7   3        0.19        0.93      2.74 o 
 -14   7   3        3.42        9.37      3.60 o 
 -13   7   3       46.28       36.15      5.02 o 
 -12   7   3        7.80        8.63      2.61 o 
 -11   7   3        6.30        6.09      2.41 o 
 -10   7   3        7.53        4.70      2.86 o 
  -9   7   3        2.09       -1.15      2.28 o 
  -8   7   3        8.85       11.26      2.85 o 
  -7   7   3       16.50       12.56      2.65 o 
  -6   7   3        0.76       -2.93      1.96 o 
  -5   7   3       19.63       19.03      2.26 o 
  -4   7   3       10.23       10.24      2.51 o 
  -3   7   3        0.00       -0.36      2.43 o 
  -2   7   3       52.00       21.83      2.47 o 
  -1   7   3       28.30       50.14      2.91 o 
   0   7   3       30.61       25.11      2.85 o 
   1   7   3       83.08       92.46      5.42 o 
   2   7   3      104.28       92.21      5.00 o 
   3   7   3        5.98       10.84      1.01 o 
   4   7   3       54.46       60.65      5.81 o 
   5   7   3      111.83      102.86      6.90 o 
   6   7   3        2.27        2.30      9.88 o 
   7   7   3       27.43       31.28     10.15 o 
   8   7   3       61.59       35.83      8.96 o 
   9   7   3       64.00       71.40     10.90 o 
  10   7   3       38.55       50.27      8.02 o 
  11   7   3        0.29       -1.91      6.08 o 
  12   7   3        0.94        4.81      9.28 o 
  13   7   3        0.00        8.63      7.05 o 
  14   7   3        0.54        9.92      8.01 o 
  15   7   3        1.68       -4.79      9.92 o 
  16   7   3        6.91       -0.32      8.31 o 
 -14   8   3        1.27       10.83      9.57 o 
 -13   8   3        4.23        6.69      8.93 o 
 -12   8   3        6.28        3.30      3.17 o 
 -11   8   3        1.01        0.48      2.99 o 
 -10   8   3       13.17       19.66      7.74 o 
  -9   8   3       82.96      101.48     25.19 o 
  -8   8   3       32.17       34.62      5.67 o 
  -7   8   3       11.91        6.81      4.30 o 
  -6   8   3       86.56      111.15     21.23 o 
  -5   8   3       73.67       64.60      9.63 o 
  -4   8   3       11.32       16.89      2.77 o 
  -3   8   3        1.25        0.69      2.27 o 
  -2   8   3        0.91        2.56      2.92 o 
  -1   8   3        0.97        0.10      2.47 o 
   0   8   3        0.37        0.49      1.84 o 
   1   8   3        2.86        4.70      1.85 o 
   2   8   3        0.99        1.28      2.41 o 
   3   8   3        1.63       -3.82      4.14 o 
   4   8   3        4.71        5.08      6.37 o 
   5   8   3        6.06        3.49      6.37 o 
   7   8   3        9.91        8.28      7.96 o 
   8   8   3        1.33       -4.46      5.40 o 
   9   8   3        0.12        6.69      8.28 o 
  10   8   3        0.46       -5.72      6.05 o 
  11   8   3        0.53       10.48      9.54 o 
  12   8   3        3.13       11.42      7.93 o 
  13   8   3        1.53        0.00     10.77 o 
  -9   9   3        0.20       -1.91      7.02 o 
  -8   9   3        0.36        0.32      6.69 o 
  -7   9   3        1.77        1.92      5.42 o 
  -6   9   3        0.58       -0.32      6.40 o 
  -5   9   3        0.02        8.52      3.91 o 
  -4   9   3        0.01       -0.97      4.49 o 
  -3   9   3        0.13       -4.59      3.46 o 
  -2   9   3        1.83        9.09      4.54 o 
  -1   9   3        2.53       -2.55      4.14 o 
   0   9   3        1.00        0.65      6.37 o 
   1   9   3        0.66       -2.55      6.37 o 
   2   9   3        0.85        1.91      4.46 o 
   3   9   3        2.85        8.57      7.31 o 
   4   9   3        2.94        7.93      7.63 o 
   5   9   3        0.39       -8.59      5.72 o 
   6   9   3        0.60        2.85      6.02 o 
   7   9   3        0.47       14.56      9.83 o 
   8   9   3        0.06       -2.52      6.96 o 
   9   9   3        0.03       -2.52      6.96 o 
 -24   0   4        0.34      -10.00      6.66 o 
 -23   0   4       18.87       25.72     10.80 o 
 -22   0   4        0.22        0.32      6.05 o 
 -21   0   4      167.01      200.63     17.54 o 
 -20   0   4        0.17        5.72      8.60 o 
 -19   0   4       15.70       14.68      8.60 o 
 -18   0   4      161.20      167.12     13.75 o 
 -17   0   4      545.07      664.20     22.81 o 
 -16   0   4        0.28       -2.89      4.02 o 
 -15   0   4       98.97       90.21      6.49 o 
 -14   0   4      224.99      273.27     11.54 o 
 -13   0   4     1268.65     1445.99     38.08 o 
 -12   0   4     2049.35     1926.86     64.50 o 
 -11   0   4     1378.78     1447.16     38.05 o 
  -9   0   4     2797.83     2530.03     62.53 o 
  -8   0   4      307.10      366.40     19.89 o 
  -7   0   4     2588.21     2708.21     64.45 o 
  -6   0   4      515.49      551.43     15.70 o 
  -5   0   4      643.64      472.16     14.23 o 
  -4   0   4        0.13       17.39      3.63 o 
  -3   0   4     1863.60     1442.92     39.72 o 
  -2   0   4       18.46        2.90      1.45 o 
  -1   0   4      190.54      233.70      7.50 o 
   0   0   4      215.49      190.03      6.14 o 
   1   0   4      204.89      211.78     11.00 o 
   2   0   4      644.62      812.25     20.72 o 
   3   0   4      426.47      445.41     12.29 o 
   4   0   4     3707.29     3959.54     94.54 o 
   5   0   4     1447.37     1618.34     59.87 o 
   6   0   4       40.74       32.13      3.30 o 
   7   0   4       84.78       94.24      4.50 o 
   8   0   4      111.00      111.48      5.40 o 
   9   0   4      510.42      466.31     11.54 o 
  10   0   4       57.24       57.51      4.07 o 
  11   0   4        8.58        4.88      3.60 o 
  12   0   4       15.07       12.33      4.55 o 
  13   0   4      520.87      631.07     21.02 o 
  14   0   4        1.19        0.32      8.10 o 
  15   0   4      802.91      911.41     39.58 o 
  16   0   4       24.07       21.02      5.17 o 
  17   0   4       28.49       -6.02      4.43 o 
  18   0   4       30.99        9.01      7.08 o 
  19   0   4     1237.04     1324.18     61.17 o 
  20   0   4      256.41      496.53     30.26 o 
  21   0   4       26.40       27.19      7.37 o 
  22   0   4       13.54       -3.52      7.99 o 
  23   0   4        6.86      -11.48      8.93 o 
 -24   1   4        0.00       -5.18      6.02 o 
 -23   1   4       13.86       11.43      5.27 o 
 -22   1   4       25.02       20.20      9.85 o 
 -21   1   4        1.85        2.07      4.81 o 
 -20   1   4       10.24       17.22      6.08 o 
 -19   1   4      121.95      130.12      9.13 o 
 -18   1   4      375.24      401.94     13.41 o 
 -17   1   4       68.13       46.15      4.31 o 
 -16   1   4        3.07       -4.41      2.94 o 
 -15   1   4      627.11      674.65     15.99 o 
 -14   1   4        2.20       -2.29      2.52 o 
 -13   1   4        1.00        5.22      2.45 o 
 -12   1   4       94.07      120.66      4.85 o 
 -11   1   4       66.33       48.77      3.33 o 
 -10   1   4      354.71      359.26      9.05 o 
  -9   1   4     2126.63     2068.86     42.61 o 
  -8   1   4       26.19       16.38      1.87 o 
  -7   1   4      527.89      649.86     12.58 o 
  -6   1   4     3497.84     3688.32     63.11 o 
  -5   1   4      238.60      243.98      5.68 o 
  -4   1   4        0.87        3.47      1.24 o 
  -3   1   4     1088.92     1020.93     19.46 o 
  -2   1   4      703.18      715.89     13.05 o 
  -1   1   4      683.94      575.11     11.36 o 
   0   1   4        1.34        1.99      1.05 o 
   1   1   4      233.08      211.38      5.17 o 
   2   1   4      801.67      882.84     16.62 o 
   3   1   4       83.27       69.09      2.38 o 
   4   1   4     1810.74     2003.42     48.32 o 
   5   1   4       24.79       41.95      1.90 o 
   6   1   4      637.34      739.40     16.83 o 
   7   1   4        0.17       -1.82      1.24 o 
   8   1   4     1159.21     1333.69     23.72 o 
   9   1   4       92.88       94.98      3.09 o 
  10   1   4        3.97        1.61      1.56 o 
  11   1   4       82.71       61.99      3.56 o 
  12   1   4       57.78       68.63      3.08 o 
  13   1   4       22.52       27.01      2.77 o 
  14   1   4        0.41        5.43      2.23 o 
  15   1   4      223.75      181.83      6.21 o 
  16   1   4       15.91       25.28      2.92 o 
  17   1   4        7.97        7.31      3.00 o 
  18   1   4      116.98      161.42     10.48 o 
  19   1   4       28.82       18.71      4.12 o 
  20   1   4       39.77       30.93      5.79 o 
  21   1   4       19.37        7.68      4.83 o 
  22   1   4       13.32       26.09      6.63 o 
  23   1   4        6.02       14.75      8.88 o 
 -23   2   4       45.45       40.59      7.47 o 
 -22   2   4       39.93       34.81      6.81 o 
 -21   2   4        1.62       -2.29      4.03 o 
 -20   2   4        0.81        4.85     12.74 o 
 -19   2   4      244.45      329.65     37.30 o 
 -18   2   4      203.90      224.51      9.55 o 
 -17   2   4      161.36      193.22     15.44 o 
 -16   2   4       17.95       11.15      2.89 o 
 -15   2   4       80.61       56.51      3.98 o 
 -14   2   4      276.65      258.30      7.92 o 
 -13   2   4       51.06       40.97      3.43 o 
 -12   2   4       49.80       52.34      3.59 o 
 -11   2   4       26.11       27.81      2.56 o 
 -10   2   4      243.91      249.93      6.60 o 
  -9   2   4       44.12       33.94      2.39 o 
  -8   2   4      171.96      210.17      5.93 o 
  -7   2   4      555.74      694.14     13.78 o 
  -6   2   4      632.33      663.17     13.05 o 
  -5   2   4       25.80       33.49      4.11 o 
  -4   2   4     1948.94     1964.83     35.54 o 
  -3   2   4      515.44      516.47     10.48 o 
  -2   2   4      387.54      344.73      7.60 o 
  -1   2   4        2.38        3.24      1.28 o 
   0   2   4       81.00       75.80      2.67 o 
   1   2   4      230.43      206.78      4.79 o 
   2   2   4      969.57     1034.16     19.10 o 
   3   2   4     1756.56     1905.40     33.32 o 
   4   2   4     3118.16     3890.04     64.95 o 
   5   2   4      901.11     1056.28     18.92 o 
   6   2   4      220.13      244.59      5.73 o 
   7   2   4       84.49       80.42      2.84 o 
   8   2   4       62.15       57.11      3.03 o 
   9   2   4       79.08       83.81      3.47 o 
  10   2   4       92.12       99.67      5.46 o 
  11   2   4        5.33        3.22      1.69 o 
  12   2   4       10.26       10.42      2.25 o 
  13   2   4        6.22        4.78      1.81 o 
  14   2   4       20.68       17.40      2.47 o 
  15   2   4       44.51       42.31      3.27 o 
  16   2   4       17.95       10.29      2.68 o 
  17   2   4        1.19        1.10      2.89 o 
  18   2   4       37.55       24.38      3.38 o 
  19   2   4       90.24      129.46      6.89 o 
  20   2   4       37.56       51.80      6.63 o 
  21   2   4        7.49       19.80      5.99 o 
  22   2   4        6.52       11.94      4.96 o 
  23   2   4        0.49       -1.07      6.53 o 
 -23   3   4        6.99        1.06      6.40 o 
 -22   3   4        0.11        1.91      6.69 o 
 -21   3   4       50.56       69.12      8.64 o 
 -20   3   4        3.57        3.42      7.50 o 
 -19   3   4      103.34      122.88      9.37 o 
 -18   3   4      172.89      199.74      8.77 o 
 -17   3   4        8.45        1.12      4.39 o 
 -16   3   4        7.13        6.76      2.67 o 
 -15   3   4       22.61       25.00      3.16 o 
 -14   3   4       18.73       18.17      3.00 o 
 -13   3   4      114.65      111.77      4.90 o 
 -12   3   4       92.19       85.54      5.52 o 
 -11   3   4        2.91        2.03      2.07 o 
 -10   3   4       41.96       36.42      2.79 o 
  -9   3   4      414.98      437.35     10.56 o 
  -8   3   4      159.23      164.39      5.18 o 
  -7   3   4      277.98      304.33      7.22 o 
  -6   3   4      397.74      400.92      9.05 o 
  -5   3   4        0.66       -0.04      1.58 o 
  -4   3   4       97.48      117.97      3.63 o 
  -3   3   4      230.85      220.73      6.75 o 
  -2   3   4       32.83       31.50      1.82 o 
  -1   3   4       31.50       29.81      2.03 o 
   0   3   4       18.50       22.76      1.63 o 
   1   3   4        1.66        2.01      0.89 o 
   2   3   4        1.39        1.57      1.79 o 
   3   3   4      305.29      320.50      7.09 o 
   4   3   4       38.94       34.47      3.08 o 
   5   3   4       11.51        9.69      1.56 o 
   6   3   4        4.20        3.51      1.17 o 
   7   3   4       73.26      114.51      2.93 o 
   8   3   4       11.09       11.07      1.24 o 
   9   3   4        0.18        1.25      1.41 o 
  10   3   4       12.09       12.66      2.10 o 
  11   3   4        4.16        9.10      1.89 o 
  12   3   4       15.53       22.39      2.19 o 
  13   3   4        5.27       13.53      3.88 o 
  14   3   4       53.69       45.81      3.85 o 
  15   3   4       92.50       75.92      5.79 o 
  16   3   4        0.48        1.44      2.39 o 
  17   3   4        0.90        4.03      5.24 o 
  18   3   4       21.12       23.98      4.51 o 
  19   3   4        8.15       11.91      3.77 o 
  20   3   4        9.07        3.36      9.07 o 
  21   3   4        1.56       -5.94      3.96 o 
  22   3   4        2.41       -1.26      5.70 o 
 -22   4   4        3.92        2.51      5.27 o 
 -21   4   4       20.33       23.81      5.98 o 
 -20   4   4        2.83        1.25      3.73 o 
 -19   4   4      101.88      114.17     11.66 o 
 -18   4   4       28.39       44.92     12.13 o 
 -17   4   4       64.49       65.76     13.72 o 
 -16   4   4        9.49        7.28      3.77 o 
 -15   4   4       21.19       14.52      3.77 o 
 -14   4   4      151.49      178.21     10.90 o 
 -13   4   4        4.47        0.24      2.37 o 
 -12   4   4       67.55       74.51      5.05 o 
 -11   4   4       64.91       62.95      6.43 o 
 -10   4   4      451.48      411.74     10.21 o 
  -9   4   4      495.01      555.87     12.65 o 
  -8   4   4      213.33      176.22      5.58 o 
  -7   4   4        2.54        2.75      2.00 o 
  -6   4   4        6.47        7.72      2.02 o 
  -5   4   4        7.31        5.85      2.55 o 
  -4   4   4      107.94       85.13      4.21 o 
  -3   4   4      311.81      316.92      7.55 o 
  -2   4   4       80.52       72.27      3.17 o 
  -1   4   4      425.35      429.43      9.49 o 
   0   4   4       96.54       85.43      3.37 o 
   1   4   4       13.68       21.00      1.62 o 
   2   4   4      310.79      362.12      8.79 o 
   3   4   4        0.61        0.89      0.82 o 
   4   4   4      211.56      255.74      5.73 o 
   5   4   4       33.27       33.35      2.08 o 
   6   4   4       81.61       98.05      2.66 o 
   7   4   4      149.35      172.29      3.63 o 
   8   4   4        0.03        1.73      0.60 o 
   9   4   4      108.17      127.69      6.01 o 
  10   4   4       30.19       35.08      3.87 o 
  11   4   4       15.82       18.25      2.05 o 
  12   4   4       25.58       34.77      2.62 o 
  13   4   4       25.04       25.64      1.98 o 
  14   4   4       46.20       47.19      2.88 o 
  15   4   4       25.74       31.31      2.47 o 
  16   4   4       22.55       20.80      2.35 o 
  17   4   4        1.99        0.79      3.04 o 
  18   4   4       10.20        1.01     11.33 o 
  19   4   4       13.64       11.72      5.39 o 
  20   4   4        2.95        2.19      3.86 o 
  21   4   4        0.07       -0.97     11.04 o 
 -20   5   4       49.62       55.31      9.27 o 
 -19   5   4        9.70        3.24      4.39 o 
 -18   5   4       11.23        7.37      7.00 o 
 -17   5   4        0.52        1.24      3.74 o 
 -16   5   4        0.23       -1.51      3.66 o 
 -15   5   4       81.84       65.03      9.24 o 
 -14   5   4        1.97       -4.05      3.49 o 
 -13   5   4        1.33        1.34      2.83 o 
 -12   5   4      109.68      114.95      8.01 o 
 -11   5   4       63.62       54.83      6.48 o 
 -10   5   4      127.38      116.76      5.75 o 
  -9   5   4       20.48       15.10      4.56 o 
  -8   5   4        0.58        2.63      1.84 o 
  -7   5   4       26.01       23.81      2.88 o 
  -6   5   4       39.16       31.59      3.38 o 
  -5   5   4       43.40       35.05      2.88 o 
  -4   5   4      244.68      289.16      7.28 o 
  -3   5   4       56.05       44.34      2.69 o 
  -2   5   4       27.96       21.77      2.20 o 
  -1   5   4      207.45      234.17      6.39 o 
   0   5   4       27.50       33.92      3.79 o 
   1   5   4       76.56       70.61      2.75 o 
   2   5   4       52.65       63.08      3.07 o 
   3   5   4        8.02       11.44      1.07 o 
   4   5   4      171.24      200.99      4.40 o 
   5   5   4       35.10       26.75      3.13 o 
   6   5   4       80.38       77.81      5.51 o 
   7   5   4        1.20        1.38      2.68 o 
   8   5   4      399.10      397.20     15.70 o 
   9   5   4       81.69       86.93      7.13 o 
  10   5   4        3.48        7.76      4.01 o 
  11   5   4       32.20       19.70      6.14 o 
  12   5   4        1.77        5.81      4.84 o 
  13   5   4        0.00        1.61      7.78 o 
  14   5   4        3.01        1.94      8.75 o 
  15   5   4        0.23       14.27     10.07 o 
  16   5   4        2.20        1.94      8.78 o 
  17   5   4        1.90       -2.94      9.75 o 
  18   5   4       51.32       41.55     10.40 o 
  19   5   4        1.62       -6.81      7.78 o 
  20   5   4        0.01       -5.84      8.43 o 
 -19   6   4       15.49       20.02      5.33 o 
 -18   6   4        0.87        3.13      4.34 o 
 -17   6   4       25.15       23.61     13.35 o 
 -16   6   4        8.98       14.18      4.70 o 
 -15   6   4       29.89       23.37      4.45 o 
 -14   6   4        0.00        1.72      3.02 o 
 -13   6   4        0.51        0.63      2.88 o 
 -12   6   4        4.16       -0.16      2.51 o 
 -11   6   4        0.17        2.76      2.13 o 
 -10   6   4        0.37        0.50      2.55 o 
  -9   6   4       13.10        9.71      2.53 o 
  -8   6   4       21.55       20.03      2.66 o 
  -7   6   4        3.72        0.65      1.76 o 
  -6   6   4        0.85        0.69      1.62 o 
  -5   6   4        1.20        2.45      1.90 o 
  -4   6   4       51.38       51.03      5.23 o 
  -3   6   4        2.61        0.89      2.34 o 
  -2   6   4        4.99        3.59      1.51 o 
  -1   6   4       12.73        9.88      2.72 o 
   0   6   4       58.51       58.63      2.87 o 
   1   6   4      322.90      345.60      8.36 o 
   2   6   4      403.52      472.82      9.29 o 
   3   6   4      191.56      207.54      5.06 o 
   4   6   4       91.26      107.13      6.15 o 
   5   6   4       72.73       98.48      5.88 o 
   6   6   4       38.73       41.08      8.50 o 
   7   6   4       67.61       48.93      6.34 o 
   8   6   4        4.77        0.62      3.44 o 
   9   6   4        0.11        3.52      4.81 o 
  10   6   4       11.92        3.85      5.46 o 
  11   6   4        6.79       -0.97      5.14 o 
  12   6   4        2.98        1.29      5.14 o 
  13   6   4        3.71        8.69      6.75 o 
  14   6   4        0.33        1.94      6.78 o 
  15   6   4        1.94        2.58      7.10 o 
  16   6   4        3.15        2.58      7.75 o 
  17   6   4        2.03        9.66     10.95 o 
  18   6   4        0.25      -14.50     11.60 o 
 -16   7   4        3.69        2.13      4.45 o 
 -15   7   4        5.00        7.81      5.11 o 
 -14   7   4       20.16       16.42      7.00 o 
 -13   7   4        0.16        0.42      3.56 o 
 -12   7   4       10.89       12.98      3.36 o 
 -11   7   4       14.23       10.48      3.67 o 
 -10   7   4       16.86       14.78      4.04 o 
  -9   7   4        0.00       -0.30      2.20 o 
  -8   7   4       47.43       66.24      7.47 o 
  -7   7   4       58.94       44.94      6.27 o 
  -6   7   4        2.50       -2.32      2.21 o 
  -5   7   4        1.43        1.86      3.73 o 
  -4   7   4        8.88        7.07      2.89 o 
  -3   7   4       35.12       35.52      3.62 o 
  -2   7   4       15.52       22.58      2.24 o 
  -1   7   4        1.14        0.99      2.28 o 
   0   7   4       25.29       25.80      6.15 o 
   1   7   4      131.45      139.17      6.07 o 
   2   7   4       78.77      120.05      3.84 o 
   3   7   4        1.54        1.44      2.44 o 
   4   7   4      125.48      117.89      6.52 o 
   5   7   4      125.64      121.03      8.68 o 
   6   7   4       44.33       59.14      9.87 o 
   7   7   4        4.95       -4.46      7.02 o 
   8   7   4        1.81        6.69      7.34 o 
   9   7   4       21.97       14.04      6.69 o 
  10   7   4        8.01       -1.91      5.43 o 
  11   7   4        5.65       -5.11      6.40 o 
  12   7   4        1.89        7.99      9.92 o 
  13   7   4        0.10        7.05      9.60 o 
  14   7   4        3.48        4.79      7.66 o 
  15   7   4        0.15        1.91      7.66 o 
  16   7   4        5.83        3.52     11.83 o 
 -13   8   4        3.96        9.28      4.04 o 
 -12   8   4        5.16        2.40      4.12 o 
 -11   8   4        0.00       -2.85      3.82 o 
 -10   8   4        1.39        3.51      8.47 o 
  -9   8   4        1.80        4.33      4.05 o 
  -8   8   4       20.59       29.60      6.33 o 
  -7   8   4       47.55       33.64      6.27 o 
  -6   8   4        0.04        3.23      4.39 o 
  -5   8   4        1.32       -1.76      3.61 o 
  -4   8   4        4.08        8.95      2.83 o 
  -3   8   4        2.70        3.35      2.33 o 
  -2   8   4        0.03        3.71      2.59 o 
  -1   8   4        1.13        0.08      2.17 o 
   0   8   4        6.65        4.30      2.28 o 
   1   8   4        0.91        2.26      2.24 o 
   2   8   4        0.04       -0.65      1.24 o 
   3   8   4        0.00        1.91      4.11 o 
   6   8   4        0.73        1.59      7.93 o 
   7   8   4        0.01       -0.94      5.40 o 
   8   8   4        0.52       -0.32      5.72 o 
   9   8   4        5.28        5.08      8.90 o 
  10   8   4        0.23       -2.23      6.66 o 
  11   8   4        5.40        6.99      7.31 o 
  12   8   4        4.49        5.72     10.16 o 
  -8   9   4        0.45        4.57      3.82 o 
  -7   9   4        1.34        3.68      2.89 o 
  -6   9   4        5.81        0.63      4.03 o 
  -5   9   4        1.53        4.68      3.41 o 
  -4   9   4        0.70       -3.40      2.99 o 
  -3   9   4        0.01       12.39      6.99 o 
  -2   9   4        3.68       13.33      6.66 o 
  -1   9   4       11.95        6.34      6.66 o 
   0   9   4        4.25        8.57      5.40 o 
   1   9   4        4.02        2.55      6.34 o 
   2   9   4        5.55        7.60      5.40 o 
   3   9   4        0.21       -3.17      7.31 o 
   4   9   4       10.58        1.91      6.02 o 
   5   9   4        4.54       18.70      9.51 o 
   6   9   4        1.14       -1.26      6.66 o 
   7   9   4        0.00       -0.32      9.81 o 
 -23   1   5        6.96        1.11      4.93 o 
 -22   1   5       43.16       31.34      8.59 o 
 -21   1   5        6.11        2.69      8.75 o 
 -20   1   5        0.70       -4.50      5.90 o 
 -19   1   5        1.94       -0.19      4.65 o 
 -18   1   5      203.01      222.91     18.90 o 
 -17   1   5      411.92      372.71     12.60 o 
 -16   1   5      739.84      721.30     20.72 o 
 -15   1   5     1797.18     2049.29     40.83 o 
 -14   1   5      325.86      340.57     11.32 o 
 -13   1   5      456.49      464.23     11.53 o 
 -12   1   5     1344.85     1468.74     27.98 o 
 -11   1   5      172.52      136.62      5.35 o 
 -10   1   5       93.62       72.38      3.77 o 
  -9   1   5      134.93       98.58      4.03 o 
  -8   1   5        0.51        4.60      2.25 o 
  -7   1   5      720.33      655.49     13.33 o 
  -6   1   5       96.78       88.14      3.51 o 
  -5   1   5      170.41      135.70      4.47 o 
  -4   1   5     1509.31     1732.51     30.50 o 
  -3   1   5     2194.75     2599.09     44.42 o 
  -2   1   5     6224.51     7065.80    115.56 o 
  -1   1   5      949.39     1072.73     19.48 o 
   0   1   5       31.15       32.54      2.04 o 
   1   1   5      245.80      279.07      6.47 o 
   2   1   5      350.14      285.78      6.31 o 
   3   1   5      516.30      461.02      9.78 o 
   4   1   5       50.40       78.39      3.15 o 
   5   1   5     2042.62     2156.89     37.38 o 
   6   1   5      113.04      118.66      3.94 o 
   7   1   5       30.99       19.86      1.85 o 
   8   1   5     1375.47     1627.42     30.22 o 
   9   1   5      298.84      392.42     11.78 o 
  10   1   5       88.25       78.08      2.79 o 
  11   1   5        2.77       -1.19      1.95 o 
  12   1   5        6.13        8.06      3.32 o 
  13   1   5        8.10        5.59      2.18 o 
  14   1   5       24.92       29.93      3.88 o 
  15   1   5        6.79       -2.70      4.68 o 
  16   1   5      358.33      352.96     13.85 o 
  17   1   5        5.54        4.42      3.15 o 
  18   1   5       11.96       20.62      3.80 o 
  19   1   5      150.60      148.10     10.30 o 
  20   1   5      208.43      266.37     12.73 o 
  21   1   5       46.10       47.11      8.46 o 
  22   1   5        4.60        1.33      4.23 o 
 -23   2   5        6.57        4.24      7.47 o 
 -22   2   5        0.11        2.06      6.36 o 
 -21   2   5        0.59       -1.89      4.70 o 
 -20   2   5       89.77      110.13      9.35 o 
 -19   2   5        1.76        1.87      3.53 o 
 -18   2   5        6.27       -2.98      4.52 o 
 -17   2   5      475.73      560.00     18.43 o 
 -16   2   5       11.06        7.95      3.53 o 
 -15   2   5       87.61       65.98      4.42 o 
 -14   2   5      107.75       87.21      4.77 o 
 -13   2   5        0.02        1.34      2.21 o 
 -12   2   5        1.70        1.71      2.17 o 
 -11   2   5      155.00      143.79      5.50 o 
 -10   2   5        0.90       -1.64      1.82 o 
  -9   2   5      524.36      514.11     11.42 o 
  -8   2   5      829.63      862.12     17.37 o 
  -7   2   5       90.70       73.89      3.54 o 
  -6   2   5      124.13       88.07      5.41 o 
  -5   2   5      423.16      398.89      9.19 o 
  -4   2   5        0.00        2.35      1.43 o 
  -3   2   5      278.81      261.96      8.20 o 
  -2   2   5      481.71      484.73     10.19 o 
  -1   2   5       83.93       76.07      5.00 o 
   0   2   5      645.56      635.01     13.08 o 
   1   2   5      988.15     1048.18     19.35 o 
   2   2   5      609.66      672.24     13.35 o 
   3   2   5      477.90      582.57     17.06 o 
   4   2   5        2.82        3.95      1.22 o 
   5   2   5       97.75      122.30      3.68 o 
   6   2   5        2.07        0.24      1.14 o 
   7   2   5        0.56        0.01      1.16 o 
   8   2   5       14.70       15.24      1.74 o 
   9   2   5        5.13        4.14      1.20 o 
  10   2   5       22.14       22.34      2.20 o 
  11   2   5      176.68      193.38      5.62 o 
  12   2   5        7.06        3.01      1.98 o 
  13   2   5       14.82       12.48      2.42 o 
  14   2   5       80.85       81.72      5.31 o 
  15   2   5        4.20        4.35      2.22 o 
  16   2   5        6.24        6.13      2.77 o 
  17   2   5        1.79        4.75      2.61 o 
  18   2   5        0.05        1.94      2.96 o 
  19   2   5        0.83        1.93      3.44 o 
  20   2   5       33.70       25.42      5.30 o 
  21   2   5       31.61       39.80      5.94 o 
  22   2   5       15.63       24.65      7.05 o 
 -22   3   5       12.28       14.27      5.60 o 
 -21   3   5        7.56       -4.45      6.32 o 
 -20   3   5       14.74        7.73      4.56 o 
 -19   3   5        3.04        6.05      4.82 o 
 -18   3   5       10.51        5.20      4.50 o 
 -17   3   5        5.00        6.40      3.67 o 
 -16   3   5       31.17       33.84      4.45 o 
 -15   3   5        1.14       -0.65      2.72 o 
 -14   3   5       59.20       48.12      3.80 o 
 -13   3   5      108.62       96.22      5.12 o 
 -12   3   5      188.45      214.90      9.34 o 
 -11   3   5       84.82      110.78      4.80 o 
 -10   3   5       66.03       75.80      3.81 o 
  -9   3   5       10.04       10.93      2.35 o 
  -8   3   5       10.05        1.69      1.91 o 
  -7   3   5      186.71      212.96      6.33 o 
  -6   3   5      500.46      612.47     13.26 o 
  -5   3   5       32.66       55.61      4.22 o 
  -4   3   5      100.57      103.83      3.85 o 
  -3   3   5       44.72       46.06      2.93 o 
  -2   3   5       87.98       96.09      3.22 o 
  -1   3   5        1.68        2.74      1.55 o 
   0   3   5       82.20       95.09      3.31 o 
   1   3   5      133.69      145.02      4.10 o 
   2   3   5        2.63       -0.23      1.42 o 
   3   3   5      118.60      128.61      3.95 o 
   4   3   5        1.75        1.35      1.92 o 
   5   3   5        0.02       -1.70      1.14 o 
   6   3   5      235.44      240.46      6.01 o 
   7   3   5       90.79      108.88      3.61 o 
   8   3   5       16.52       11.20      1.70 o 
   9   3   5        0.44       -1.08      2.12 o 
  10   3   5        4.36        5.38      2.15 o 
  11   3   5       42.48       51.32      2.96 o 
  12   3   5       33.43       21.32      2.27 o 
  13   3   5        0.34        1.87      1.99 o 
  14   3   5        0.08       -2.48      2.02 o 
  15   3   5        6.49       -3.18      3.12 o 
  16   3   5        0.02       -0.60      2.51 o 
  17   3   5        0.03        3.58      5.68 o 
  18   3   5        1.41       -3.73      3.78 o 
  19   3   5       14.30       12.48      4.43 o 
  20   3   5        3.77       11.67      6.09 o 
  21   3   5        1.40        6.91      5.49 o 
 -21   4   5        2.55        9.96      7.44 o 
 -20   4   5        0.66        2.03      4.44 o 
 -19   4   5        0.53        6.22      4.92 o 
 -18   4   5        2.68       -0.45      8.85 o 
 -17   4   5       37.78       36.59     10.23 o 
 -16   4   5        1.06       -0.42      3.63 o 
 -15   4   5       69.60       66.72      5.29 o 
 -14   4   5       28.82       27.04      5.83 o 
 -13   4   5      154.48      192.63     11.69 o 
 -12   4   5       86.17       89.13      5.89 o 
 -11   4   5       79.39       80.27      4.29 o 
 -10   4   5        0.02       -2.21      1.80 o 
  -9   4   5      132.52      150.73      6.88 o 
  -8   4   5       71.47       63.00      4.25 o 
  -7   4   5       46.91       46.37      3.34 o 
  -6   4   5        1.18        0.26      2.34 o 
  -5   4   5      113.19      115.07      4.10 o 
  -4   4   5        1.97        4.80      1.87 o 
  -3   4   5       24.60       25.34      1.92 o 
  -2   4   5        3.21        1.67      1.45 o 
  -1   4   5       21.77       23.62      2.29 o 
   0   4   5       15.06       17.18      1.89 o 
   1   4   5       55.26       53.88      2.66 o 
   2   4   5       16.09       19.57      1.68 o 
   3   4   5        2.51        3.83      1.29 o 
   4   4   5        1.83        1.51      1.16 o 
   5   4   5       11.02       12.77      1.60 o 
   6   4   5        0.35        1.19      0.94 o 
   7   4   5        3.07        1.65      1.05 o 
   8   4   5       14.60       22.97      1.41 o 
   9   4   5        0.17        0.58      1.05 o 
  10   4   5        3.57        6.44      1.17 o 
  11   4   5       34.48       42.00      3.22 o 
  12   4   5       23.30       29.59      2.22 o 
  13   4   5        0.15       -1.59      2.26 o 
  14   4   5        1.94        2.71      1.97 o 
  15   4   5       12.31        4.88      1.85 o 
  16   4   5        0.60        1.04      1.87 o 
  17   4   5        5.37        6.64      2.40 o 
  18   4   5        0.35        2.98      3.31 o 
  19   4   5        2.52        6.01      3.88 o 
  20   4   5        0.73       15.68     12.39 o 
 -20   5   5        2.40       -1.96      4.40 o 
 -19   5   5        0.62       -0.38      6.12 o 
 -18   5   5        2.59       10.44      6.78 o 
 -17   5   5       11.68        7.11      4.32 o 
 -16   5   5       90.97       96.46      7.75 o 
 -15   5   5       64.55       68.73      6.32 o 
 -14   5   5       13.16       12.56      5.64 o 
 -13   5   5       23.46       25.66     11.14 o 
 -12   5   5      198.59      245.80      8.46 o 
 -11   5   5        0.28       -1.74      3.09 o 
 -10   5   5        0.15        1.53      2.44 o 
  -9   5   5       73.49       80.09      4.09 o 
  -8   5   5       77.05       70.14      4.20 o 
  -7   5   5      168.27      188.75      6.17 o 
  -6   5   5        5.74        4.28      2.05 o 
  -5   5   5       17.19       13.41      4.21 o 
  -4   5   5      196.55      205.48      6.38 o 
  -3   5   5       13.94       16.34      3.60 o 
  -2   5   5        6.17        4.22      1.97 o 
  -1   5   5        0.22       -0.87      2.20 o 
   0   5   5       90.12       92.13      4.32 o 
   1   5   5       69.79       90.23      3.44 o 
   2   5   5       49.48       52.51      2.49 o 
   3   5   5       42.67       53.38      4.21 o 
   4   5   5        7.41       10.50      1.69 o 
   5   5   5       71.63       58.84      3.86 o 
   6   5   5      156.80      196.81     17.84 o 
   7   5   5       24.20       15.40      3.59 o 
   8   5   5        3.19        4.95      2.69 o 
   9   5   5        7.94       11.58      4.29 o 
  10   5   5       71.67       59.48      9.34 o 
  11   5   5       10.62        3.88      5.49 o 
  12   5   5        1.52       -4.52      7.75 o 
  14   5   5        0.32       -4.55      6.17 o 
  15   5   5        9.25        8.43      7.13 o 
  16   5   5       19.09        1.94      7.13 o 
  17   5   5       24.20       17.24      8.46 o 
  18   5   5        3.07        6.17      8.13 o 
  19   5   5        1.33        0.65      8.13 o 
 -18   6   5        0.05        1.23      4.86 o 
 -17   6   5        8.98       13.89      5.23 o 
 -16   6   5       20.84       20.16      4.25 o 
 -15   6   5        2.82       -3.68      3.85 o 
 -14   6   5        0.13        1.27      3.93 o 
 -13   6   5       37.66       32.47      6.09 o 
 -12   6   5        8.25        6.52      7.81 o 
 -11   6   5        0.18       -4.08      2.72 o 
 -10   6   5        8.54        9.89      3.28 o 
  -9   6   5       14.66       10.96      2.78 o 
  -8   6   5        7.03        5.82      2.74 o 
  -7   6   5        0.78       -1.76      2.18 o 
  -6   6   5        1.45        0.32      2.02 o 
  -5   6   5      151.19      174.94     10.96 o 
  -4   6   5       29.94       27.74      3.14 o 
  -3   6   5       53.39       36.55      2.93 o 
  -2   6   5      185.57      201.65      6.87 o 
  -1   6   5      510.72      600.66     13.39 o 
   0   6   5      129.53      189.82      6.16 o 
   1   6   5      187.34      186.86      5.51 o 
   2   6   5      774.64      935.51     19.62 o 
   3   6   5      142.24      212.92      7.07 o 
   4   6   5       29.23       20.73      2.03 o 
   5   6   5      207.51      216.32      8.85 o 
   6   6   5        7.35        0.85      3.69 o 
   7   6   5        7.10        0.80      3.44 o 
   8   6   5        3.02        5.11      5.43 o 
   9   6   5       21.71       13.74      7.99 o 
  10   6   5        1.97        7.05      7.69 o 
  11   6   5        6.60        8.66      8.34 o 
  14   6   5        0.29       -8.69      9.66 o 
  15   6   5        2.78       -7.10     10.95 o 
  16   6   5        1.03        3.23     11.30 o 
  17   6   5        2.81        6.14     11.95 o 
 -15   7   5        5.62        8.83      6.19 o 
 -14   7   5        5.76        3.36      4.14 o 
 -13   7   5        6.55        6.93      4.29 o 
 -12   7   5        1.92        4.44      3.54 o 
 -11   7   5        0.18        1.91      2.90 o 
 -10   7   5       26.13       12.98      9.25 o 
  -9   7   5        3.63       12.16      4.52 o 
  -8   7   5        5.41       -1.27      3.92 o 
  -7   7   5       10.82       10.08      3.28 o 
  -6   7   5       46.94       55.96      4.93 o 
  -5   7   5        4.18       21.65      6.22 o 
  -4   7   5      138.09      124.92      5.81 o 
  -3   7   5      100.67      127.35      8.43 o 
  -2   7   5        3.04        8.50      4.49 o 
  -1   7   5       31.56       36.41      3.15 o 
   0   7   5      125.47      132.29      5.69 o 
   1   7   5        5.73        4.06      2.44 o 
   2   7   5       23.59       14.68      1.58 o 
   3   7   5       47.99       63.37      4.26 o 
   4   7   5       69.36       68.23     10.10 o 
   5   7   5       20.17       24.15      9.34 o 
   6   7   5        0.01       12.36      7.60 o 
   7   7   5        1.56        7.93      7.93 o 
   8   7   5        0.34        9.54      7.96 o 
   9   7   5        1.02       -0.97      8.60 o 
  10   7   5        0.87       11.48      8.92 o 
  11   7   5       20.62        4.14      9.57 o 
  12   7   5        5.27       -3.52      7.02 o 
  13   7   5        0.06       14.71      7.99 o 
  14   7   5        2.06        5.11      7.37 o 
 -12   8   5        0.26        0.89      5.50 o 
 -11   8   5       53.60       63.19     12.13 o 
 -10   8   5       36.24       37.26      5.17 o 
  -9   8   5        4.42        2.57      4.35 o 
  -8   8   5       11.23        9.58      4.68 o 
  -7   8   5        7.04        7.13      4.47 o 
  -6   8   5        0.01        4.56      4.04 o 
  -5   8   5       10.15       -0.56      3.94 o 
  -4   8   5        0.35        6.55      3.78 o 
  -3   8   5        2.01        1.81      3.68 o 
  -2   8   5        0.60       -2.06      3.21 o 
  -1   8   5       14.48        3.98      3.05 o 
   0   8   5       16.89       22.77      4.48 o 
   1   8   5        0.58       -4.43      4.34 o 
   2   8   5        6.53       -0.32      6.93 o 
   3   8   5        7.56        3.95      4.38 o 
   4   8   5        1.05        5.05      5.70 o 
   5   8   5        0.01        2.20      5.70 o 
   7   8   5        0.20        5.37      8.54 o 
   8   8   5        6.88        0.65      8.57 o 
   9   8   5        0.00        0.00      6.99 o 
  11   8   5       10.82       -1.26     10.16 o 
  -6   9   5        0.63        6.19      3.91 o 
  -5   9   5        0.93       14.83      7.25 o 
  -4   9   5        1.87       -4.43      4.43 o 
  -3   9   5        2.31        7.24      5.12 o 
  -2   9   5        4.55        8.87      7.28 o 
  -1   9   5        4.80        4.15      3.87 o 
   0   9   5        4.40       -0.42      5.26 o 
   1   9   5        0.33       -4.11      5.08 o 
   3   9   5        0.01       -0.94      8.54 o 
   4   9   5        0.33       -6.66      6.34 o 
   5   9   5        0.29        6.34     10.13 o 
 -22   0   6       14.72       20.32      7.93 o 
 -21   0   6       86.51       54.72     10.81 o 
 -20   0   6       16.05        7.96      7.02 o 
 -19   0   6      118.50      131.68     13.07 o 
 -18   0   6      917.63     1027.01     48.55 o 
 -17   0   6       64.89       66.73      9.25 o 
 -16   0   6      412.08      388.39     22.14 o 
 -15   0   6     3758.17     4286.04    163.86 o 
 -14   0   6     3043.86     3237.29     92.11 o 
 -13   0   6     1344.45     1258.59     35.19 o 
 -12   0   6      278.21      179.76     11.20 o 
 -11   0   6        0.74       -4.06      3.31 o 
 -10   0   6      124.47      148.05      7.49 o 
  -9   0   6      813.10      895.03     28.09 o 
  -8   0   6      121.50      156.34      8.14 o 
  -7   0   6      566.47      580.13     17.40 o 
  -6   0   6       17.55       14.72      5.12 o 
  -5   0   6     1096.15     1135.66     40.81 o 
  -4   0   6       27.01       44.40      3.57 o 
  -3   0   6      344.78      372.36     11.47 o 
  -2   0   6      770.51      802.34     21.26 o 
  -1   0   6     2212.67     2381.54     57.82 o 
   0   0   6       13.34       19.96      4.29 o 
   1   0   6      524.40      686.67     17.92 o 
   2   0   6       37.25       42.41      3.42 o 
   3   0   6      544.13      565.11     16.91 o 
   4   0   6      928.91      921.85     24.95 o 
   5   0   6      507.21      594.04     27.61 o 
   6   0   6      343.02      453.51     40.31 o 
   7   0   6      187.81      178.46      7.94 o 
   8   0   6       87.06      148.96     12.49 o 
   9   0   6      446.22      539.95     18.28 o 
  10   0   6      171.02      167.01      8.05 o 
  11   0   6      519.57      535.48     15.98 o 
  12   0   6      218.95      172.97      6.96 o 
  13   0   6      218.39      306.06     18.94 o 
  14   0   6      109.90       71.95      8.14 o 
  15   0   6       30.61        2.94      4.23 o 
  16   0   6        0.06       -3.58      4.55 o 
  17   0   6      160.14      114.91     11.73 o 
  18   0   6       34.57       79.28      9.75 o 
  19   0   6        4.96       -7.13      6.81 o 
  20   0   6       15.52       -3.88      5.49 o 
  21   0   6        8.88        0.65      8.40 o 
  22   0   6        0.91        4.20      6.46 o 
 -22   1   6       15.90       19.02     10.51 o 
 -21   1   6        0.58       -2.30      4.77 o 
 -20   1   6       25.55       15.55      6.02 o 
 -19   1   6      127.58      120.96      9.44 o 
 -18   1   6       44.20       28.33      6.31 o 
 -17   1   6       28.80       22.31      5.22 o 
 -16   1   6       57.62       51.79      6.53 o 
 -15   1   6      273.74      318.23     11.58 o 
 -14   1   6      742.18      816.73     18.49 o 
 -13   1   6        8.00        5.06      2.64 o 
 -12   1   6       78.84       74.06      4.16 o 
 -11   1   6       79.66       80.11      4.73 o 
 -10   1   6      440.97      478.09     13.58 o 
  -9   1   6       32.50       37.09      2.97 o 
  -8   1   6        5.58        3.70      2.11 o 
  -7   1   6      824.85      887.40     17.63 o 
  -6   1   6       54.01       62.71      3.27 o 
  -5   1   6       85.11       81.80      3.84 o 
  -4   1   6      106.25      102.90      3.81 o 
  -3   1   6      607.81      653.61     13.54 o 
  -2   1   6      662.19      793.52     15.38 o 
  -1   1   6        0.87        2.44      1.46 o 
   0   1   6      599.49      729.18     14.03 o 
   1   1   6        0.43       -0.64      1.37 o 
   2   1   6      458.41      563.85     12.05 o 
   3   1   6      133.90      162.00      7.01 o 
   4   1   6      151.60      163.29      5.29 o 
   5   1   6      137.64      121.24      4.29 o 
   6   1   6        7.66       10.27      1.94 o 
   7   1   6       21.74       15.70      2.82 o 
   8   1   6       15.25       12.60      2.50 o 
   9   1   6       87.34       82.13      3.75 o 
  10   1   6      112.75       98.59      5.40 o 
  11   1   6        0.07        1.65      1.63 o 
  12   1   6       47.43       41.30      2.85 o 
  13   1   6       46.08       69.87      4.16 o 
  14   1   6        3.81       10.47      4.96 o 
  15   1   6       68.35       53.59      4.19 o 
  16   1   6        3.94        3.19      8.97 o 
  17   1   6        0.09        2.63      3.27 o 
  18   1   6        1.71        0.23      4.24 o 
  19   1   6       10.57       22.40     12.82 o 
  20   1   6       43.27       29.48      6.00 o 
  21   1   6       25.50       22.13     12.11 o 
 -22   2   6        0.04       -1.55      5.33 o 
 -21   2   6       15.97       11.59      5.99 o 
 -20   2   6        0.73       -8.23      5.48 o 
 -19   2   6       40.46       53.38      6.64 o 
 -18   2   6       58.87       64.17     16.71 o 
 -17   2   6       14.30       12.15      4.81 o 
 -16   2   6      143.30      155.33     15.12 o 
 -15   2   6      122.36      152.17     12.80 o 
 -14   2   6       71.33       54.98      4.43 o 
 -13   2   6        2.27       -1.87      3.00 o 
 -12   2   6       36.71       20.78      5.28 o 
 -11   2   6       27.05       22.95      2.87 o 
 -10   2   6       34.60       31.67      3.14 o 
  -9   2   6       19.70       16.77      2.26 o 
  -8   2   6       12.87        9.84      2.40 o 
  -7   2   6       52.59       45.23      3.17 o 
  -6   2   6       16.57       15.02      2.23 o 
  -5   2   6      102.39      108.11      4.32 o 
  -4   2   6        7.86        6.22      1.71 o 
  -3   2   6      422.81      422.30      9.53 o 
  -2   2   6     1355.96     1615.30     34.70 o 
  -1   2   6      593.78      650.50     13.08 o 
   0   2   6        0.01        0.20      1.48 o 
   1   2   6      688.75      704.95     14.23 o 
   2   2   6       24.70       22.64      2.02 o 
   3   2   6        8.19        6.99      1.62 o 
   4   2   6      177.02      212.13      6.66 o 
   5   2   6      207.40      239.64      6.25 o 
   6   2   6       48.59       49.71      3.58 o 
   7   2   6       41.52       62.59      4.27 o 
   8   2   6       28.93       43.40      2.73 o 
   9   2   6        7.08        0.74      1.40 o 
  10   2   6       69.41       49.90      3.56 o 
  11   2   6       26.34       26.57      2.30 o 
  12   2   6       15.60       17.28      2.57 o 
  13   2   6        3.86        1.78      3.02 o 
  14   2   6        6.15        7.83      2.66 o 
  15   2   6        1.70        6.41      3.21 o 
  16   2   6        8.51       15.73      2.83 o 
  17   2   6       32.62       43.78      5.96 o 
  18   2   6        7.12        8.55      5.06 o 
  19   2   6        2.25       -2.05      5.31 o 
  20   2   6        9.72       -3.04      5.05 o 
  21   2   6        5.61       -1.96      8.90 o 
 -21   3   6        6.61        2.26      4.39 o 
 -20   3   6        0.44       -0.95      5.25 o 
 -19   3   6       23.34       16.17      4.92 o 
 -18   3   6        0.67        5.21      8.51 o 
 -17   3   6        0.01       -5.10      4.26 o 
 -16   3   6       19.61        7.58      5.51 o 
 -15   3   6       35.31       32.20      5.19 o 
 -14   3   6      180.19      187.46      9.96 o 
 -13   3   6        6.88        2.21      3.76 o 
 -12   3   6       98.47       84.80      4.65 o 
 -11   3   6       38.80       29.41      3.64 o 
 -10   3   6        7.57        7.15      2.48 o 
  -9   3   6       64.84       78.85      4.30 o 
  -8   3   6       49.85       51.77      3.90 o 
  -7   3   6        1.40       -0.46      2.72 o 
  -6   3   6       22.45       26.11      2.69 o 
  -5   3   6        0.45       -2.00      2.20 o 
  -4   3   6       87.61       82.64      3.78 o 
  -3   3   6      339.61      352.38     13.24 o 
  -2   3   6       13.77       13.23      2.47 o 
  -1   3   6      302.45      378.95      9.11 o 
   0   3   6       58.42       64.55      2.96 o 
   1   3   6       25.51       24.59      2.40 o 
   2   3   6        9.17        5.75      1.92 o 
   3   3   6      153.93      183.07      5.51 o 
   4   3   6       97.44       94.29      3.80 o 
   5   3   6        7.67        7.33      1.85 o 
   6   3   6        0.10        1.14      1.88 o 
   7   3   6        0.04        1.14      1.63 o 
   8   3   6        0.03       -1.64      2.07 o 
   9   3   6      127.94      129.11     11.02 o 
  10   3   6       66.84       61.46      4.21 o 
  11   3   6        2.48        3.98      2.02 o 
  12   3   6        0.06        1.42      1.46 o 
  13   3   6        3.18        6.28      2.60 o 
  14   3   6        1.61        3.10      2.05 o 
  15   3   6       23.09       25.86      3.55 o 
  16   3   6        3.76        4.54      3.48 o 
  17   3   6        6.72        5.20      4.45 o 
  18   3   6       11.20       19.54      8.25 o 
  19   3   6       22.04       30.89      6.39 o 
  20   3   6       27.85       36.24      6.29 o 
 -20   4   6        0.04        2.76      4.45 o 
 -19   4   6       14.57        8.39      4.89 o 
 -18   4   6       11.09        5.13      5.95 o 
 -17   4   6       11.23        8.70      4.92 o 
 -16   4   6        3.13       -2.11      5.09 o 
 -15   4   6       44.38       42.34      5.64 o 
 -14   4   6      292.50      339.39     19.04 o 
 -13   4   6       10.76        8.62      6.25 o 
 -12   4   6       20.19       14.07      3.16 o 
 -11   4   6        6.69        3.61      2.25 o 
 -10   4   6       37.82       29.08      3.08 o 
  -9   4   6       88.79       82.90      5.03 o 
  -8   4   6       42.03       34.67      3.94 o 
  -7   4   6      135.94      150.75      5.71 o 
  -6   4   6      150.71      152.22      5.57 o 
  -5   4   6       21.23       13.05      2.38 o 
  -4   4   6       13.79       16.28      3.32 o 
  -3   4   6      208.11      214.41     12.70 o 
  -2   4   6       31.61       25.24      2.86 o 
  -1   4   6       34.28       44.70      2.67 o 
   0   4   6        9.70        8.24      1.83 o 
   1   4   6       26.12       33.03      2.41 o 
   2   4   6       28.64       32.73      2.43 o 
   3   4   6       26.20       26.99      2.25 o 
   4   4   6       92.23      100.35      3.78 o 
   5   4   6       20.87       28.61      2.16 o 
   6   4   6        0.07        0.50      2.05 o 
   7   4   6        2.74        0.22      1.34 o 
   8   4   6        0.35        1.00      2.65 o 
   9   4   6       59.57       60.80      3.06 o 
  10   4   6       63.45       64.26      3.03 o 
  11   4   6       37.59       36.21      2.59 o 
  12   4   6        8.54        8.63      1.81 o 
  13   4   6       15.09       23.56      3.69 o 
  14   4   6        0.50        0.36      2.74 o 
  15   4   6        5.43        0.53      4.20 o 
  16   4   6        6.32        6.19      3.14 o 
  17   4   6        3.12        1.18      2.92 o 
  18   4   6       11.77       22.16      5.17 o 
  19   4   6        6.47       19.64     11.80 o 
 -19   5   6        0.01        7.38      5.85 o 
 -18   5   6        0.12        4.52      6.78 o 
 -17   5   6       10.10       22.68      7.15 o 
 -16   5   6       19.35       19.04     11.20 o 
 -15   5   6       94.84      114.37      8.71 o 
 -14   5   6        0.05       -0.54      4.80 o 
 -13   5   6        1.58        2.60      2.92 o 
 -12   5   6        1.20        1.44      3.56 o 
 -11   5   6        4.84        2.75      2.68 o 
 -10   5   6       33.46       33.60      4.35 o 
  -9   5   6       59.80       64.91      8.37 o 
  -8   5   6        5.31       10.00      2.79 o 
  -7   5   6       93.07       93.88     10.68 o 
  -6   5   6       15.97       21.84      2.71 o 
  -5   5   6      249.45      297.44     13.10 o 
  -4   5   6      166.21      189.64      6.46 o 
  -3   5   6        2.93        1.40      1.73 o 
  -2   5   6       11.67       12.26      2.62 o 
  -1   5   6        6.96        4.94      3.03 o 
   0   5   6      232.96      232.35      6.92 o 
   1   5   6        0.76       -1.46      1.64 o 
   2   5   6       22.65       14.77      1.98 o 
   3   5   6      151.24      158.53      7.67 o 
   4   5   6       59.34       68.74      5.27 o 
   5   5   6       33.05       32.38      3.41 o 
   6   5   6        2.24        1.30      2.48 o 
   7   5   6       13.99       14.32      1.96 o 
   8   5   6        1.52        1.27      1.84 o 
   9   5   6        0.83        2.50      1.52 o 
  10   5   6       20.26        7.40      7.40 o 
  11   5   6       19.84       14.15      6.43 o 
  12   5   6        1.16        5.81      8.40 o 
  13   5   6       30.63       36.56     10.37 o 
  14   5   6        9.33       -3.23      5.84 o 
  15   5   6        0.54        2.94      6.81 o 
  16   5   6        8.25        6.52      7.81 o 
  17   5   6        5.31      -11.23      7.49 o 
  18   5   6        8.86        0.97     16.29 o 
 -17   6   6        1.11        8.50      5.46 o 
 -16   6   6        9.96       15.36     10.73 o 
 -15   6   6        0.15       -8.20     14.18 o 
 -14   6   6        1.34       -3.60      5.01 o 
 -13   6   6       24.73        9.57      7.75 o 
 -12   6   6        0.82       -1.29      4.52 o 
 -11   6   6        0.00       -4.22      4.05 o 
 -10   6   6        2.23        4.15      4.36 o 
  -9   6   6        9.36        7.88      3.10 o 
  -8   6   6        0.15       -5.09      3.39 o 
  -7   6   6       18.02       15.58      3.12 o 
  -6   6   6       34.17       44.95      7.74 o 
  -5   6   6       57.13       59.67      6.01 o 
  -4   6   6       13.92       19.12      5.25 o 
  -3   6   6      249.16      279.23      8.43 o 
  -2   6   6      203.94      229.41      7.31 o 
  -1   6   6       34.16       46.29      3.37 o 
   0   6   6      186.08      208.53      6.98 o 
   1   6   6       16.27       26.14      3.50 o 
   2   6   6        0.32       -1.83      2.82 o 
   3   6   6        1.18        1.43      2.23 o 
   4   6   6        2.58       -0.22      1.11 o 
   5   6   6        4.69        3.25      1.04 o 
   6   6   6        0.00       -5.08      6.66 o 
   7   6   6        7.80        3.78      4.27 o 
   8   6   6        0.98        1.01      3.71 o 
   9   6   6        0.21       -5.00      4.43 o 
  10   6   6        0.25       -3.20      8.31 o 
  11   6   6        8.70        9.31      9.31 o 
  13   6   6        2.44        4.49      6.75 o 
  14   6   6        0.29       -4.52      7.72 o 
  15   6   6        0.02        0.65      7.43 o 
  16   6   6        4.21       -4.52      8.72 o 
 -14   7   6        0.89        5.84      4.26 o 
 -13   7   6        5.44        2.99      4.60 o 
 -12   7   6       24.21       23.52     10.97 o 
 -11   7   6       13.92       11.14      5.30 o 
 -10   7   6       10.19       -1.01      6.19 o 
  -9   7   6        2.18        5.07      3.68 o 
  -8   7   6        0.06       -1.64      4.10 o 
  -7   7   6        6.73        2.22      2.69 o 
  -6   7   6        4.96       -3.08      2.91 o 
  -5   7   6        0.42       -3.58      3.90 o 
  -4   7   6      134.24      140.95     19.17 o 
  -3   7   6      160.60      211.49      8.38 o 
  -2   7   6        1.95       12.40      2.49 o 
  -1   7   6       12.85       14.72      3.47 o 
   0   7   6       96.36       95.61      8.90 o 
   1   7   6       27.06       35.48      6.82 o 
   2   7   6        2.68        3.78      1.40 o 
   3   7   6        8.48        6.15      1.28 o 
   4   7   6        5.50        9.13      5.05 o 
   5   7   6        6.36       10.75      7.90 o 
   6   7   6        1.02       -1.91      5.15 o 
   7   7   6        4.08       -0.04      5.59 o 
   8   7   6        2.39       -0.32      8.57 o 
   9   7   6        0.81        1.26      8.60 o 
  10   7   6        3.74       19.11     10.19 o 
  11   7   6        0.17       -5.43      9.89 o 
  12   7   6        7.94        7.34     10.86 o 
  13   7   6        0.14       -1.91      7.66 o 
 -10   8   6        1.24       -6.35      4.23 o 
  -9   8   6        5.55        9.97      4.56 o 
  -8   8   6        0.15        1.05      3.55 o 
  -7   8   6        0.00       -0.95      3.37 o 
  -6   8   6        0.27       -4.47      3.62 o 
  -5   8   6        4.24       -0.11      4.59 o 
  -4   8   6        2.12        4.16      3.89 o 
  -3   8   6        0.32        2.98      4.21 o 
  -2   8   6        0.31        4.20      3.63 o 
  -1   8   6        0.53       -3.17      6.12 o 
   1   8   6        0.91       -2.82      5.02 o 
   2   8   6        0.47       -0.33      3.71 o 
   3   8   6        0.96        5.92      4.22 o 
   4   8   6        9.55        8.36      4.23 o 
   5   8   6        1.83        6.74      5.14 o 
   6   8   6        2.73       -3.49      8.54 o 
   8   8   6        8.86        2.23     10.13 o 
   9   8   6        1.60       14.27      7.93 o 
 -21   1   7      100.27       84.53     10.28 o 
 -20   1   7      228.97      309.24     15.76 o 
 -19   1   7      147.72      118.05      9.98 o 
 -18   1   7       44.99       38.91      6.81 o 
 -17   1   7       33.32       40.34      9.38 o 
 -16   1   7       10.74        1.56      3.94 o 
 -15   1   7        8.04        6.01      4.92 o 
 -14   1   7        7.69        6.65      4.00 o 
 -13   1   7      295.99      340.34     11.82 o 
 -12   1   7       90.17       90.64      4.99 o 
 -11   1   7      536.97      560.78     17.74 o 
 -10   1   7       14.94        5.57      2.67 o 
  -9   1   7      115.03      132.11      5.91 o 
  -8   1   7       18.06       10.61      2.66 o 
  -7   1   7      149.58      169.72      5.94 o 
  -6   1   7      192.62      195.73      6.12 o 
  -5   1   7      112.99      116.51      4.54 o 
  -4   1   7      165.73      189.44      5.74 o 
  -3   1   7      178.57      167.43      5.43 o 
  -2   1   7       49.57       42.85      2.92 o 
  -1   1   7       45.60       44.59      2.99 o 
   0   1   7      484.88      461.94     10.35 o 
   1   1   7        0.09       -1.92      1.50 o 
   2   1   7      184.97      153.38      5.19 o 
   3   1   7       78.93      110.21      4.24 o 
   4   1   7      130.26      118.82      4.43 o 
   5   1   7        0.98        0.06      1.44 o 
   6   1   7        0.32        1.25      1.64 o 
   7   1   7       48.45       37.16      2.75 o 
   8   1   7       95.84       88.35      4.08 o 
   9   1   7      138.78      130.90      6.07 o 
  10   1   7       20.79       49.34      3.21 o 
  11   1   7       19.56       10.79      2.76 o 
  12   1   7      189.59      202.82      9.03 o 
  13   1   7        3.42        7.55      2.87 o 
  14   1   7        3.66        2.96      2.94 o 
  15   1   7        3.49        7.21      4.60 o 
  16   1   7        5.88        9.86      8.70 o 
  17   1   7        3.60        6.41      3.74 o 
  18   1   7        4.62       -1.79      3.47 o 
  19   1   7        3.75       -5.89      4.25 o 
  20   1   7        0.26        4.26      7.22 o 
 -21   2   7       14.40       22.67      6.09 o 
 -20   2   7        3.85       -5.17      6.33 o 
 -19   2   7       21.94       22.66      5.28 o 
 -18   2   7       71.54       86.87      8.32 o 
 -17   2   7        7.80        8.98      5.81 o 
 -16   2   7        0.03       -3.18      4.96 o 
 -15   2   7       67.88       75.70      7.18 o 
 -14   2   7        0.48       -0.47      3.71 o 
 -13   2   7      113.18      116.57      6.53 o 
 -12   2   7     1144.86     1298.72     29.09 o 
 -11   2   7      578.26      609.41     15.17 o 
 -10   2   7       41.69       17.54      4.06 o 
  -9   2   7        0.92       -0.01      2.48 o 
  -8   2   7      240.65      187.80      6.45 o 
  -7   2   7      292.67      304.10      9.03 o 
  -6   2   7       34.69       42.45      3.01 o 
  -5   2   7      112.79      103.58      5.05 o 
  -4   2   7        0.06        0.83      2.48 o 
  -3   2   7      325.49      355.22      8.82 o 
  -2   2   7      415.50      494.43     11.31 o 
  -1   2   7      312.42      330.97      8.56 o 
   0   2   7       34.54       37.64      2.76 o 
   1   2   7       30.13       27.96      2.56 o 
   2   2   7      204.50      211.38      6.38 o 
   3   2   7      479.22      574.58     12.48 o 
   4   2   7      158.46      153.25      5.18 o 
   5   2   7      105.88      100.39      4.24 o 
   6   2   7      264.29      291.69      9.63 o 
   7   2   7        6.35        0.22      2.66 o 
   8   2   7       11.47       21.16      2.38 o 
   9   2   7        8.83        7.79      1.97 o 
  10   2   7       42.51       38.38      3.00 o 
  11   2   7       30.83       33.16      2.52 o 
  12   2   7       16.23       17.82      3.29 o 
  13   2   7        4.83        4.24      2.61 o 
  14   2   7       17.26       14.86      3.77 o 
  15   2   7        2.74        3.95      5.02 o 
  16   2   7        0.04       -2.27      3.98 o 
  17   2   7        2.38        3.79      6.24 o 
  18   2   7        0.05       -3.44     12.61 o 
  19   2   7        3.86       -2.27      3.88 o 
  20   2   7        3.58        7.26      6.22 o 
 -20   3   7        6.73       14.05      9.07 o 
 -19   3   7       32.65       48.57      8.26 o 
 -18   3   7       23.53       17.46      5.47 o 
 -17   3   7       63.80       61.30      7.07 o 
 -16   3   7        4.90        8.09      4.83 o 
 -15   3   7        0.29        0.79      6.71 o 
 -14   3   7        0.34       -1.55      5.16 o 
 -13   3   7        0.90       -5.24      3.50 o 
 -12   3   7      293.00      360.18     18.64 o 
 -11   3   7      210.93      258.66      8.89 o 
 -10   3   7       10.39       10.23      3.49 o 
  -9   3   7        1.35        1.34      2.36 o 
  -8   3   7       11.50        4.85      2.57 o 
  -7   3   7      189.13      203.04      7.41 o 
  -6   3   7      122.12      133.00      6.53 o 
  -5   3   7       24.08       25.20      2.61 o 
  -4   3   7      195.89      198.41      7.17 o 
  -3   3   7        0.18       -2.16      2.13 o 
  -2   3   7      235.93      253.24      7.14 o 
  -1   3   7      200.37      183.88      6.14 o 
   0   3   7      259.73      291.19      8.50 o 
   1   3   7      437.33      479.06     13.02 o 
   2   3   7       14.64       12.85      1.90 o 
   3   3   7       14.20       22.95      2.48 o 
   4   3   7        1.29        2.91      1.60 o 
   5   3   7       89.53       90.68      4.09 o 
   6   3   7        0.00       -0.02      1.70 o 
   7   3   7        1.45        2.25      1.57 o 
   8   3   7        0.44        0.06      1.95 o 
   9   3   7        0.15        0.98      1.90 o 
  10   3   7        2.71        8.73      4.08 o 
  11   3   7        0.45       -0.13      1.71 o 
  12   3   7        2.71       -1.89      2.10 o 
  13   3   7       13.20        6.50      2.71 o 
  14   3   7       17.29       17.21      5.20 o 
  15   3   7        0.30        7.81      3.52 o 
  16   3   7        4.68        1.71      4.24 o 
  17   3   7        3.71        4.26      4.15 o 
  18   3   7        4.10        2.96      4.92 o 
  19   3   7        3.84        9.35      5.26 o 
 -19   4   7       29.93       19.98      8.60 o 
 -18   4   7       35.18       40.86      9.15 o 
 -17   4   7       33.91       44.63     10.60 o 
 -16   4   7       36.22       33.49      6.91 o 
 -15   4   7       12.02       16.99      4.45 o 
 -14   4   7        4.25        9.15      4.46 o 
 -13   4   7       72.58       56.35      6.37 o 
 -12   4   7        6.75        2.61      4.87 o 
 -11   4   7       48.16       63.22      6.77 o 
 -10   4   7       16.27       12.62      3.04 o 
  -9   4   7        6.75        4.71      2.73 o 
  -8   4   7        5.84        1.63      4.36 o 
  -7   4   7        0.54        1.29      2.13 o 
  -6   4   7       11.03       10.78      2.50 o 
  -5   4   7        9.30       14.84      2.36 o 
  -4   4   7       95.48      106.63      9.02 o 
  -3   4   7       90.72       84.91      7.24 o 
  -2   4   7       22.31       15.24      2.73 o 
  -1   4   7       43.67       40.55      3.50 o 
   0   4   7      138.83      159.92      5.44 o 
   1   4   7      120.50      119.55      4.85 o 
   2   4   7       37.21       25.05      2.55 o 
   3   4   7       51.39       53.41      4.94 o 
   4   4   7        0.06       -1.04      1.41 o 
   5   4   7        5.12        6.90      1.93 o 
   6   4   7        3.65        0.41      2.85 o 
   7   4   7        6.42        3.43      1.84 o 
   8   4   7        0.95        1.68      1.74 o 
   9   4   7       13.95        5.22      2.44 o 
  10   4   7        5.61        8.01      1.73 o 
  11   4   7       73.73       66.70      4.35 o 
  12   4   7       65.89       72.87      4.06 o 
  13   4   7        0.91       -0.92     10.01 o 
  14   4   7        2.06       -1.85      2.30 o 
  15   4   7        0.98        2.05      3.30 o 
  16   4   7        2.01        0.16      4.06 o 
  17   4   7        0.18      -10.16     10.83 o 
  18   4   7        1.52        3.61      9.19 o 
 -17   5   7       29.27       28.42      6.88 o 
 -16   5   7        9.68       14.41      5.55 o 
 -15   5   7       14.86        8.56      5.75 o 
 -14   5   7        2.03       -3.25      5.08 o 
 -13   5   7        9.07        1.41      4.40 o 
 -12   5   7       67.11       64.04     14.42 o 
 -11   5   7        0.03       -3.88      4.82 o 
 -10   5   7       31.49       12.71      3.87 o 
  -9   5   7       16.74       15.34      3.30 o 
  -8   5   7       15.26       10.41      3.49 o 
  -7   5   7       43.42       42.33      4.74 o 
  -6   5   7       22.83       21.98      3.43 o 
  -5   5   7       61.67       60.68      3.91 o 
  -4   5   7      150.23      202.12      6.94 o 
  -3   5   7       79.07       80.41      7.76 o 
  -2   5   7      189.24      231.33      7.74 o 
  -1   5   7       29.69       19.14      3.03 o 
   0   5   7        3.50        1.43      3.28 o 
   1   5   7      236.37      264.71      8.52 o 
   2   5   7        3.47       -0.62      2.00 o 
   3   5   7        0.02        0.10      2.33 o 
   4   5   7       58.37       48.90      3.22 o 
   5   5   7        6.43        6.82      2.27 o 
   6   5   7        3.60        5.52      2.12 o 
   7   5   7        4.29        1.33      1.59 o 
   8   5   7       24.85       18.38      1.82 o 
   9   5   7        3.16        1.97      1.38 o 
  10   5   7       23.39       26.21      3.07 o 
  11   5   7       15.81       14.37      3.42 o 
  12   5   7       19.82       17.58      2.39 o 
  13   5   7        0.62       -3.88      6.17 o 
  14   5   7        0.06        2.58     10.07 o 
  15   5   7        0.06        2.29      9.78 o 
 -15   6   7        0.01        1.71      7.57 o 
 -14   6   7       10.41        7.83      4.55 o 
 -13   6   7        4.70        9.82      5.20 o 
 -12   6   7        0.66       -4.17      5.71 o 
 -11   6   7        5.82        0.15      3.70 o 
 -10   6   7       41.21       47.86      6.45 o 
  -9   6   7       39.77       44.51     11.25 o 
  -8   6   7        3.33        0.64      5.05 o 
  -7   6   7      228.73      265.70     11.71 o 
  -6   6   7      209.64      304.54     11.02 o 
  -5   6   7       69.70       77.68      4.69 o 
  -4   6   7       25.92        9.36      3.63 o 
  -3   6   7      398.56      478.51     14.79 o 
  -2   6   7      140.91      191.93      7.87 o 
  -1   6   7       92.89       83.22      5.65 o 
   0   6   7       47.14       58.94      4.33 o 
   1   6   7       25.91       31.28      2.99 o 
   2   6   7        5.63        6.73      2.24 o 
   3   6   7        6.10        5.48      2.07 o 
   4   6   7        0.19       -2.26      1.50 o 
   5   6   7        2.33        1.98      1.34 o 
   6   6   7        3.95        3.67      1.20 o 
   8   6   7        0.01       -9.07      6.05 o 
   9   6   7        0.25        7.84      4.41 o 
  10   6   7        0.01       -3.14      4.18 o 
  11   6   7        7.94       -4.81      5.78 o 
  12   6   7        0.15        4.81      9.34 o 
  13   6   7        0.08       -0.32     11.27 o 
  14   6   7        1.75        3.88     11.63 o 
 -12   7   7        1.63       -0.69      4.22 o 
 -11   7   7        7.21        3.93      9.47 o 
 -10   7   7       18.71       29.33      6.07 o 
  -9   7   7       63.74       75.20      7.05 o 
  -8   7   7       57.56       66.11      7.23 o 
  -7   7   7       18.03       10.45      4.26 o 
  -6   7   7       33.49       20.20      4.99 o 
  -5   7   7       66.69       81.24     17.11 o 
  -4   7   7        5.27       12.46      4.14 o 
  -3   7   7       13.87       15.15      3.51 o 
  -2   7   7       34.17       31.61      4.06 o 
  -1   7   7       38.12       48.99      5.31 o 
   0   7   7       12.47        9.55      3.46 o 
   1   7   7        0.01        0.10      3.82 o 
   2   7   7        0.15       -0.67      2.88 o 
   3   7   7        1.18       -4.08      6.93 o 
   4   7   7        3.88       -2.52      5.37 o 
   5   7   7        0.42       -8.06      5.37 o 
   6   7   7        3.38        1.59      4.26 o 
   7   7   7        0.00        0.86      9.35 o 
   8   7   7        2.29        0.98      4.59 o 
   9   7   7        1.40       -6.37      7.31 o 
  10   7   7        0.23       -2.55      7.66 o 
  11   7   7        0.01        7.34      7.02 o 
  -7   8   7        0.00        0.83      3.79 o 
  -6   8   7        6.15       21.40      4.67 o 
  -5   8   7       18.32       25.40      8.37 o 
  -4   8   7        4.27       10.66      5.81 o 
  -3   8   7        0.56        8.10      8.40 o 
  -2   8   7        6.56       -1.56      5.31 o 
  -1   8   7        2.02       -3.43      4.70 o 
   0   8   7        0.16        9.39      5.96 o 
   1   8   7        2.78        8.78      7.22 o 
   2   8   7        0.03       -2.82      8.81 o 
   3   8   7        0.05       -0.94      9.13 o 
   4   8   7        0.40       -9.49      6.33 o 
   5   8   7        4.80       12.44      6.15 o 
   6   8   7        6.55        3.85      5.08 o 
 -20   0   8      352.54      491.81     32.18 o 
 -19   0   8      478.18      584.33     37.03 o 
 -18   0   8       16.42       19.41     10.51 o 
 -17   0   8       11.18        6.37      7.31 o 
 -16   0   8        6.25       12.42      9.22 o 
 -15   0   8      234.20      253.06     18.49 o 
 -14   0   8        0.50        5.40      7.63 o 
 -13   0   8      236.87      224.92     17.85 o 
 -12   0   8       40.84       25.11      6.37 o 
 -11   0   8      356.70      327.38     19.46 o 
 -10   0   8      331.31      365.16     17.69 o 
  -9   0   8        0.53       -0.60      3.12 o 
  -8   0   8       31.09       22.90      4.16 o 
  -7   0   8       41.00       29.96      4.48 o 
  -6   0   8      344.07      355.22     14.08 o 
  -5   0   8      102.76       82.72      5.94 o 
  -4   0   8       29.23       24.14      3.65 o 
  -3   0   8       15.49       17.32      3.56 o 
  -2   0   8       18.50       12.45      3.34 o 
  -1   0   8       30.41       30.90      4.00 o 
   0   0   8       94.25       94.23      6.38 o 
   1   0   8      177.33      170.51      9.45 o 
   2   0   8       37.35       34.65      5.55 o 
   3   0   8      192.16      279.55     12.01 o 
   4   0   8        0.97        0.66      3.00 o 
   5   0   8      606.07      732.62     34.87 o 
   6   0   8      570.62      631.01     26.28 o 
   7   0   8       60.90       37.14      4.60 o 
   8   0   8       10.98        6.84      3.49 o 
   9   0   8      645.98      744.34     26.40 o 
  10   0   8       17.50      119.62     11.22 o 
  11   0   8        0.59        0.53      3.57 o 
  12   0   8       49.12       31.75      7.52 o 
  13   0   8        0.99       16.04      3.72 o 
  14   0   8        3.31       -2.13      4.41 o 
  15   0   8        0.90      -11.36      7.57 o 
  16   0   8        0.22       -6.25      7.57 o 
  17   0   8        0.49        3.61      7.90 o 
  18   0   8        0.01        1.32      8.22 o 
  19   0   8        1.86       -1.00      8.54 o 
 -20   1   8       42.00       47.96      8.40 o 
 -19   1   8      154.74      196.79     14.12 o 
 -18   1   8      113.42      126.03     10.69 o 
 -17   1   8        5.11       -0.06      5.05 o 
 -16   1   8        1.39        2.34      4.35 o 
 -15   1   8        7.37        2.70      4.12 o 
 -14   1   8        0.33       -0.72      4.27 o 
 -13   1   8        3.70        8.30      4.32 o 
 -12   1   8        9.39        8.61      4.35 o 
 -11   1   8      172.05      168.95      9.22 o 
 -10   1   8        0.24        3.33      2.73 o 
  -9   1   8       34.56       38.49      5.64 o 
  -8   1   8       13.88        3.93      3.50 o 
  -7   1   8       39.08       30.36      3.73 o 
  -6   1   8      775.01      838.06     18.69 o 
  -5   1   8       27.74       22.88      3.46 o 
  -4   1   8      122.44      147.38      5.64 o 
  -3   1   8      109.12      125.91      5.45 o 
  -2   1   8      139.93      175.42      8.18 o 
  -1   1   8        4.04        3.46      3.45 o 
   0   1   8      204.84      170.19      7.21 o 
   1   1   8       12.20        4.44      2.06 o 
   2   1   8       73.90      101.19      4.45 o 
   3   1   8        7.43        8.10      2.31 o 
   4   1   8       10.64        3.18      1.96 o 
   5   1   8        1.49        2.03      2.85 o 
   6   1   8       19.56       10.31      2.36 o 
   7   1   8       15.27        7.10      2.59 o 
   8   1   8        1.66       10.60      2.29 o 
   9   1   8        7.21        8.65      4.37 o 
  10   1   8      165.52      150.58      6.22 o 
  11   1   8        5.08        3.47      2.51 o 
  12   1   8       21.21        7.45      2.41 o 
  13   1   8       14.76       10.56      2.61 o 
  14   1   8        6.09        4.61      2.86 o 
  15   1   8        0.14       -4.99      3.33 o 
  16   1   8        4.71        6.25      5.24 o 
  17   1   8        1.22        5.75      5.44 o 
  18   1   8        5.39        5.13      4.96 o 
  19   1   8        2.06        3.81      4.48 o 
 -20   2   8        8.21       19.73      6.97 o 
 -19   2   8       41.91       43.63      8.63 o 
 -18   2   8        1.38       -3.87      4.48 o 
 -17   2   8       15.88       12.85      5.62 o 
 -16   2   8        0.00        1.32      5.23 o 
 -15   2   8       30.17       21.61     10.45 o 
 -14   2   8      154.53      156.09     10.01 o 
 -13   2   8       36.21       31.08      6.19 o 
 -12   2   8        2.58        2.23      8.57 o 
 -11   2   8      178.34      230.24     11.91 o 
 -10   2   8        7.72        1.10      2.45 o 
  -9   2   8        7.40        9.79      3.17 o 
  -8   2   8       13.58        4.53      2.70 o 
  -7   2   8      728.54      931.36     22.34 o 
  -6   2   8      117.64      106.79      5.25 o 
  -5   2   8        0.10       -0.45      2.21 o 
  -4   2   8       19.31       14.56      2.63 o 
  -3   2   8       88.07       87.10      4.40 o 
  -2   2   8      140.22      154.41      6.77 o 
  -1   2   8      120.65      134.35      5.36 o 
   0   2   8      294.52      323.87      9.41 o 
   1   2   8      155.77      166.27      6.17 o 
   2   2   8       30.56       29.30      2.92 o 
   3   2   8        0.10       -0.68      2.17 o 
   4   2   8       35.67       39.22      3.07 o 
   5   2   8      103.19      102.82      4.72 o 
   6   2   8       66.29       59.84      3.60 o 
   7   2   8        0.72       -0.07      2.10 o 
   8   2   8       37.60       39.37      3.42 o 
   9   2   8       88.82      123.42      6.46 o 
  10   2   8       11.67       11.55      3.59 o 
  11   2   8       19.95       16.46      5.95 o 
  12   2   8       32.46       39.46      3.12 o 
  13   2   8       13.27       14.03      3.50 o 
  14   2   8        5.72       15.34      3.68 o 
  15   2   8        4.81        3.00      3.68 o 
  16   2   8        0.61       -0.26      4.27 o 
  17   2   8       16.10        3.16      4.60 o 
  18   2   8        4.31       12.48      5.76 o 
 -19   3   8       16.33       11.51      6.03 o 
 -18   3   8       48.57       54.75     13.11 o 
 -17   3   8        9.41        6.84      7.34 o 
 -16   3   8        0.24        0.72      4.66 o 
 -15   3   8        1.30        0.30      4.81 o 
 -14   3   8       11.17        4.13      4.89 o 
 -13   3   8       10.36        7.21      5.12 o 
 -12   3   8       36.88       34.87      6.39 o 
 -11   3   8       68.76       84.70      7.17 o 
 -10   3   8        4.35        0.48      4.77 o 
  -9   3   8        2.68       -2.89      2.40 o 
  -8   3   8       11.30        9.84      2.92 o 
  -7   3   8      315.59      450.26     12.24 o 
  -6   3   8        0.69        2.94      2.62 o 
  -5   3   8       36.83       36.73      3.13 o 
  -4   3   8       77.60       94.99      4.80 o 
  -3   3   8       25.01       28.57      3.22 o 
  -2   3   8       83.51      113.75      5.04 o 
  -1   3   8        7.60        2.17      2.53 o 
   0   3   8      154.32      156.26      5.75 o 
   1   3   8      134.97      141.44      5.54 o 
   2   3   8       53.90       53.39      3.38 o 
   3   3   8        3.82        3.14      2.17 o 
   4   3   8       18.43       22.24      2.70 o 
   5   3   8       16.09       15.26      2.36 o 
   6   3   8       34.14       35.18      3.05 o 
   7   3   8       18.39       19.76      3.68 o 
   8   3   8        0.12        1.62      2.51 o 
   9   3   8        0.08       -0.02      2.10 o 
  10   3   8       57.95       47.17      4.15 o 
  11   3   8       46.49       41.77      3.22 o 
  12   3   8       39.64       39.85      5.14 o 
  13   3   8       11.40       14.82      3.07 o 
  14   3   8        0.31       -3.67      3.93 o 
  15   3   8        6.97       11.93      4.30 o 
  16   3   8       17.07       23.80      7.37 o 
  17   3   8        7.02       12.48      6.40 o 
  18   3   8        3.53       -2.04      3.80 o 
 -18   4   8       18.56        8.52      6.32 o 
 -17   4   8        0.00       -0.78      6.66 o 
 -16   4   8        4.12        5.02      9.42 o 
 -15   4   8        0.53        0.49      4.74 o 
 -14   4   8       89.00      101.48      8.62 o 
 -13   4   8       18.52       31.85     10.54 o 
 -12   4   8        0.55       -7.53      6.39 o 
 -11   4   8       63.81       69.35      7.20 o 
 -10   4   8       89.64       85.51      7.73 o 
  -9   4   8        0.74        1.85      4.74 o 
  -8   4   8      129.18      133.81     11.31 o 
  -7   4   8      128.86      156.97     22.76 o 
  -6   4   8        1.85        2.85      3.59 o 
  -5   4   8        0.04       -2.34      2.36 o 
  -4   4   8        0.08        1.21      2.61 o 
  -3   4   8       26.82       23.08      2.89 o 
  -2   4   8       38.62       27.89      3.20 o 
  -1   4   8        3.62        2.24      2.28 o 
   0   4   8      287.17      349.62     12.63 o 
   1   4   8      150.79      185.03     20.32 o 
   2   4   8        0.60       -1.53      1.82 o 
   3   4   8       40.32       28.27      3.26 o 
   4   4   8       25.27       26.71      4.41 o 
   5   4   8      285.74      355.62     11.27 o 
   6   4   8        1.79        2.67      3.16 o 
   7   4   8       34.50       31.94      4.09 o 
   8   4   8        2.73        6.18      3.04 o 
   9   4   8        3.98        0.32      3.02 o 
  10   4   8        0.56        0.28      1.69 o 
  11   4   8        3.12        1.98      2.29 o 
  12   4   8        0.47        1.20      2.44 o 
  13   4   8        4.26        5.57      3.45 o 
  14   4   8        0.81       -0.69      4.04 o 
  15   4   8        0.57        4.21      4.12 o 
  16   4   8        0.07        6.25     11.51 o 
 -16   5   8        0.19       -0.60      4.73 o 
 -15   5   8        2.18        2.49      8.15 o 
 -14   5   8       20.28        9.83     12.98 o 
 -13   5   8        1.16        2.45      4.79 o 
 -12   5   8       26.25       33.23      5.59 o 
 -11   5   8       17.74       12.39      4.51 o 
 -10   5   8       49.05       58.25      7.27 o 
  -9   5   8        2.42        4.63      4.03 o 
  -8   5   8       53.76       40.97      5.04 o 
  -7   5   8        4.88       -1.30      3.40 o 
  -6   5   8       74.06       73.28      6.52 o 
  -5   5   8       57.04       69.09      4.95 o 
  -4   5   8       28.69       34.91      7.96 o 
  -3   5   8        6.44        7.08      2.99 o 
  -2   5   8      145.50      161.91     10.47 o 
  -1   5   8       27.50       26.54      3.16 o 
   0   5   8       14.81        8.87      3.95 o 
   1   5   8        8.71        6.25      3.34 o 
   2   5   8        5.73        4.57      3.84 o 
   3   5   8        0.03        1.11      2.34 o 
   4   5   8        1.42        1.90      4.51 o 
   5   5   8        2.40        4.67      2.00 o 
   6   5   8        7.15        4.21      3.81 o 
   7   5   8       16.71       12.16      3.25 o 
   8   5   8       19.55       16.09      2.61 o 
   9   5   8        7.22       10.68      3.07 o 
  10   5   8        0.19       -1.18      2.01 o 
  11   5   8        8.78        2.76      4.28 o 
  12   5   8        0.48        6.05      4.93 o 
  13   5   8        0.18       -1.29      7.13 o 
  14   5   8        2.88       -0.97     11.71 o 
  15   5   8        2.84      -12.42     12.74 o 
 -13   6   8        0.60        0.60      6.13 o 
 -12   6   8        8.25       10.51      6.72 o 
 -11   6   8        9.32        6.37      7.90 o 
 -10   6   8        0.73        3.16      5.28 o 
  -9   6   8       14.06        4.62      4.11 o 
  -8   6   8       59.70       68.56      6.42 o 
  -7   6   8       35.33       27.36      5.07 o 
  -6   6   8       95.01       92.20      7.06 o 
  -5   6   8       73.26       92.18      7.78 o 
  -4   6   8       18.09       27.68      4.95 o 
  -3   6   8        1.60        4.06      4.51 o 
  -2   6   8        0.31        0.06      3.47 o 
  -1   6   8        8.71        3.38      3.17 o 
   0   6   8        5.12       -0.88      3.28 o 
   1   6   8        4.49        1.35      2.20 o 
   2   6   8        8.42       13.80      2.68 o 
   3   6   8        0.22       -0.50      3.10 o 
   4   6   8        0.98        2.79      2.61 o 
   5   6   8        2.87        9.51      6.34 o 
   6   6   8        2.61        0.00      5.72 o 
   7   6   8        0.73       -4.79      8.60 o 
   8   6   8        0.47       -4.79      9.25 o 
   9   6   8        0.60       -3.20      4.75 o 
  10   6   8        0.09        2.09      4.84 o 
  11   6   8        0.17        0.48      5.23 o 
  12   6   8        1.84        7.75     12.24 o 
 -10   7   8        0.36        2.03      5.49 o 
  -9   7   8       44.46       40.67      6.17 o 
  -8   7   8       85.48      116.29     12.78 o 
  -7   7   8       27.68       50.02      7.16 o 
  -6   7   8        1.50        2.54      3.78 o 
  -5   7   8       27.34       19.55      5.25 o 
  -4   7   8        9.80       15.64      6.44 o 
  -3   7   8        2.79        1.90      2.98 o 
  -2   7   8        2.79        7.75      4.23 o 
  -1   7   8       11.17        9.30      3.86 o 
   0   7   8        0.21        0.69      3.27 o 
   1   7   8        2.35        3.76      6.25 o 
   2   7   8        0.67       -4.08      5.67 o 
   3   7   8        0.01       -0.62      5.34 o 
   4   7   8        0.02        1.26      5.99 o 
   5   7   8        2.91       -2.20      7.90 o 
   6   7   8        1.24       -1.59      6.96 o 
   7   7   8        0.99        6.66      5.50 o 
   8   7   8        2.70       -1.12      5.15 o 
   9   7   8        0.08        4.97      5.27 o 
 -19   1   9       12.32        8.40     11.41 o 
 -18   1   9       52.97       49.70      8.40 o 
 -17   1   9        2.06       -0.73      4.82 o 
 -16   1   9       50.94       58.10      7.71 o 
 -15   1   9        0.21        1.61      4.92 o 
 -14   1   9       13.76       14.87      4.69 o 
 -13   1   9        0.68        0.78      3.93 o 
 -12   1   9      105.54      136.38     19.52 o 
 -11   1   9       41.52       30.98      4.79 o 
 -10   1   9       63.20       38.23      8.14 o 
  -9   1   9        5.48        3.48      4.03 o 
  -8   1   9      377.25      357.65     14.34 o 
  -7   1   9       98.47       84.23      5.61 o 
  -6   1   9       56.52       55.69      4.51 o 
  -5   1   9      555.96      555.91     14.92 o 
  -4   1   9       56.64       39.05      3.71 o 
  -3   1   9      155.57      151.58      7.21 o 
  -2   1   9       43.33       42.20      5.61 o 
  -1   1   9        8.07        3.07      2.82 o 
   0   1   9      204.49      225.21      7.83 o 
   1   1   9      178.14      167.28      7.02 o 
   2   1   9      511.81      493.55     13.35 o 
   3   1   9      346.24      368.05     12.55 o 
   4   1   9       24.79       16.05      2.76 o 
   5   1   9        0.63        0.67      2.26 o 
   6   1   9       16.05       -0.32      2.46 o 
   7   1   9      149.65      231.52      9.51 o 
   8   1   9        0.73        0.90      2.40 o 
   9   1   9        9.78        9.31      3.81 o 
  10   1   9       11.83        3.30      5.03 o 
  11   1   9       19.23       25.56      5.05 o 
  12   1   9        4.87       -1.30      3.21 o 
  13   1   9        0.39        3.72      3.40 o 
  14   1   9        1.73       10.25      3.24 o 
  15   1   9       17.21       12.19      5.09 o 
  16   1   9       27.36       33.42      5.69 o 
  17   1   9       32.21       53.10      8.30 o 
 -18   2   9        4.26        7.76      6.26 o 
 -17   2   9        7.68        6.10      6.57 o 
 -16   2   9        0.07        2.32      6.95 o 
 -15   2   9       41.84       61.29     18.13 o 
 -14   2   9        9.86        9.92      8.76 o 
 -13   2   9        8.24        6.25      4.38 o 
 -12   2   9        3.45       -5.26      4.20 o 
 -11   2   9       52.41       42.72      8.27 o 
 -10   2   9        0.07        1.22      5.55 o 
  -9   2   9        3.55        0.12      3.80 o 
  -8   2   9       74.24       52.47      6.13 o 
  -7   2   9      149.97      187.52      8.55 o 
  -6   2   9       56.99       84.00      5.37 o 
  -5   2   9       16.73       15.07      3.32 o 
  -4   2   9        8.89        2.82      2.81 o 
  -3   2   9        1.03       -1.65      2.55 o 
  -2   2   9       42.94       38.27      3.50 o 
  -1   2   9       29.26       44.08      3.63 o 
   0   2   9      122.42      125.08      8.72 o 
   1   2   9      151.00      126.89      5.50 o 
   2   2   9      404.18      414.99     12.10 o 
   3   2   9       27.23       41.39      3.61 o 
   4   2   9       49.97       44.99      4.48 o 
   5   2   9      196.07      256.29      9.04 o 
   6   2   9       88.28      121.07      6.31 o 
   7   2   9        7.19        0.90      2.56 o 
   8   2   9        3.51        2.27      3.10 o 
   9   2   9        3.30        4.83      2.59 o 
  10   2   9        4.03        1.27      2.65 o 
  11   2   9        2.73        2.85      3.83 o 
  12   2   9        5.31       -5.57      3.72 o 
  13   2   9       19.65       12.27      3.52 o 
  14   2   9        1.07       -0.54      4.38 o 
  15   2   9        0.99        4.92      4.13 o 
  16   2   9       12.22       19.97      6.28 o 
  17   2   9       18.03       17.04      7.11 o 
 -17   3   9       45.34       75.65     14.62 o 
 -16   3   9        0.61        8.30      6.10 o 
 -15   3   9        4.99        7.05      6.02 o 
 -14   3   9       34.78       41.62      7.25 o 
 -13   3   9        3.02       10.31      5.30 o 
 -12   3   9       67.18       71.20     10.13 o 
 -11   3   9       25.19       11.53      4.37 o 
 -10   3   9      113.16      117.51     11.27 o 
  -9   3   9        4.76        1.87      4.36 o 
  -8   3   9        2.53       -1.83      3.47 o 
  -7   3   9       13.09        2.57      3.04 o 
  -6   3   9       38.62       57.20      4.91 o 
  -5   3   9       42.79       20.52      4.08 o 
  -4   3   9        5.52        9.41      4.11 o 
  -3   3   9        9.08        8.92      5.86 o 
  -2   3   9       47.76       43.06      4.35 o 
  -1   3   9       38.36       46.25     10.13 o 
   0   3   9       31.93       40.32      6.08 o 
   1   3   9      118.78      125.28      6.26 o 
   2   3   9       47.72       62.40      5.04 o 
   3   3   9        5.90        5.80      2.90 o 
   4   3   9       12.71       31.70      3.71 o 
   5   3   9       48.40       89.89      6.04 o 
   6   3   9       15.19       14.66      3.32 o 
   7   3   9       15.30        9.48      3.25 o 
   8   3   9        0.25       -4.55      3.04 o 
   9   3   9       10.10        7.46      3.32 o 
  10   3   9        9.54       11.98      3.08 o 
  11   3   9        1.15        1.37      4.42 o 
  12   3   9        6.10        3.21      5.26 o 
  13   3   9        5.20       10.17      4.92 o 
  14   3   9        1.89        4.33      6.73 o 
  15   3   9        9.41       16.14      5.57 o 
  16   3   9        8.83        4.89      4.45 o 
 -16   4   9       10.62       11.92      5.79 o 
 -15   4   9       15.38       15.36      5.43 o 
 -14   4   9        4.46        8.80      4.77 o 
 -13   4   9       11.41        8.77      5.65 o 
 -12   4   9        1.42       -0.16      4.25 o 
 -11   4   9       17.12       25.51      6.10 o 
 -10   4   9       12.23       12.97      4.88 o 
  -9   4   9       28.86       40.34      5.37 o 
  -8   4   9        0.23        2.20      3.57 o 
  -7   4   9       82.87       94.28      7.50 o 
  -6   4   9        0.40        2.68      3.57 o 
  -5   4   9        0.41       -5.80      3.86 o 
  -4   4   9        2.97        1.19      3.37 o 
  -3   4   9        3.77       11.25      3.87 o 
  -2   4   9        5.90        2.33      3.12 o 
  -1   4   9        5.97        6.53      4.02 o 
   0   4   9        6.22        6.65      3.23 o 
   1   4   9        0.00       -0.15      2.60 o 
   2   4   9        3.12        5.53      2.47 o 
   3   4   9        5.26        0.84      3.82 o 
   4   4   9       12.77        6.71      2.95 o 
   5   4   9        0.40        0.24      2.07 o 
   6   4   9        2.66        7.75      2.92 o 
   7   4   9       11.64       10.62      4.17 o 
   8   4   9        3.94       -0.55      3.43 o 
   9   4   9        2.06       -2.72      2.93 o 
  10   4   9        5.39        5.88      4.37 o 
  11   4   9        0.07        1.89      3.39 o 
  12   4   9        0.11       -0.48      3.17 o 
  13   4   9        0.04        1.11      5.37 o 
  14   4   9        1.60      -11.36      7.57 o 
 -14   5   9        0.75       -4.71      4.88 o 
 -13   5   9       11.38        8.36     10.64 o 
 -12   5   9       12.47       11.96      7.41 o 
 -11   5   9       19.42       17.62      6.40 o 
 -10   5   9      138.49      159.14     10.36 o 
  -9   5   9       19.77       19.50      6.03 o 
  -8   5   9       25.44       12.79      5.47 o 
  -7   5   9       23.18       24.48      8.90 o 
  -6   5   9       30.62       54.32      9.07 o 
  -5   5   9       37.87       52.62      6.26 o 
  -4   5   9       70.24       68.69      6.87 o 
  -3   5   9        0.21       -0.40      3.64 o 
  -2   5   9       10.66       -1.57      3.80 o 
  -1   5   9        4.22        4.60      3.12 o 
   0   5   9       17.79       22.08      5.00 o 
   1   5   9        0.84       -0.29      5.70 o 
   2   5   9        0.11       -0.97      2.90 o 
   3   5   9       24.85       19.07      3.04 o 
   4   5   9        0.23       -3.13      3.40 o 
   5   5   9        4.77        2.19      2.74 o 
   6   5   9       14.66        7.36      4.21 o 
   7   5   9       34.71       27.92      8.38 o 
   8   5   9        1.12        4.31      3.47 o 
   9   5   9        4.04       15.47      9.66 o 
  10   5   9        0.03       -0.68      2.89 o 
  11   5   9        1.43        0.65      9.89 o 
  12   5   9        1.40       -1.09      6.26 o 
 -11   6   9      128.42      155.75     18.77 o 
 -10   6   9       13.27       18.64      5.76 o 
  -9   6   9        9.67        2.94      5.11 o 
  -8   6   9      125.67      157.00     10.39 o 
  -7   6   9       68.78       63.42      7.39 o 
  -6   6   9       31.91       19.59      5.98 o 
  -5   6   9       38.50       38.59      5.70 o 
  -4   6   9        3.23       -4.26      4.35 o 
  -3   6   9        1.11        1.74      4.10 o 
  -2   6   9        2.67        5.60      3.23 o 
  -1   6   9        1.99        4.86      3.55 o 
   0   6   9        2.07       -0.25      4.03 o 
   1   6   9        1.10        2.62      3.52 o 
   2   6   9        9.01        0.96      3.77 o 
   3   6   9        4.04        3.68      3.31 o 
   4   6   9        3.29        6.34      9.81 o 
   5   6   9        3.40       -2.23      6.99 o 
   6   6   9       18.00       11.45      7.63 o 
   7   6   9        0.03        1.91      6.37 o 
   8   6   9        0.15       -8.95      7.05 o 
   9   6   9        0.94        4.08      7.54 o 
  -6   7   9       11.30       11.05      5.06 o 
  -5   7   9        3.48       -0.50      5.16 o 
  -4   7   9        0.26       -0.87      6.44 o 
  -2   7   9        3.43        2.91      4.09 o 
  -1   7   9        1.28       -4.67      6.87 o 
   0   7   9        0.07        0.62      6.58 o 
   1   7   9        2.83        1.88      6.58 o 
   2   7   9        0.08       -0.32      6.28 o 
   3   7   9        2.28        0.32      6.61 o 
   4   7   9        0.46       -2.85      6.63 o 
 -17   0  10      121.82      180.97     18.74 o 
 -16   0  10       41.64       56.18     11.42 o 
 -15   0  10       18.47        8.25      7.93 o 
 -14   0  10       29.20       39.96      8.87 o 
 -13   0  10        0.12       -4.76      6.34 o 
 -12   0  10        5.96        4.43      6.34 o 
 -11   0  10       69.47       46.55     10.78 o 
 -10   0  10      183.52      196.63     16.81 o 
  -9   0  10       26.43       14.53      6.96 o 
  -8   0  10       26.77       30.33      9.16 o 
  -7   0  10       24.16       29.69      8.84 o 
  -6   0  10       38.18       17.38      6.31 o 
  -5   0  10       40.91       29.72      6.31 o 
  -4   0  10      125.27       97.52     12.37 o 
  -3   0  10       21.05       50.06      7.60 o 
  -2   0  10        3.23       13.33      7.63 o 
  -1   0  10       79.11       82.78     10.84 o 
   0   0  10       32.30       42.68     13.52 o 
   1   0  10     1434.85     1739.72     73.62 o 
   2   0  10       94.59       74.95     13.90 o 
   3   0  10      232.31      157.92      9.59 o 
   4   0  10      154.45      227.79     16.87 o 
   6   0  10      776.48      813.16     48.36 o 
   7   0  10      199.50      289.82     21.34 o 
   9   0  10       22.35       11.83      7.55 o 
  10   0  10        0.82       13.50      5.26 o 
  11   0  10        0.42        9.57      5.93 o 
  12   0  10        3.95       -4.64      7.28 o 
  13   0  10        6.32       -1.32      7.63 o 
  14   0  10        7.20       -0.73      4.62 o 
  15   0  10        0.16        4.33      5.92 o 
 -17   1  10       12.94       10.27      6.04 o 
 -16   1  10        7.10       15.67      7.73 o 
 -15   1  10        1.69       -0.53      7.28 o 
 -14   1  10       14.34       18.04      7.61 o 
 -13   1  10       11.76        9.50      5.67 o 
 -12   1  10        1.06       -1.43      5.71 o 
 -11   1  10       75.57       67.78      7.84 o 
 -10   1  10       36.46       22.07      5.39 o 
  -9   1  10        2.97        4.96      9.04 o 
  -8   1  10       13.27       18.31      7.02 o 
  -7   1  10        7.30       12.68      9.53 o 
  -6   1  10       57.17       43.93      5.40 o 
  -5   1  10        0.70        2.30      4.02 o 
  -4   1  10       65.46       52.50      7.25 o 
  -3   1  10        1.10        0.42      7.77 o 
  -2   1  10       18.77       22.12      4.18 o 
  -1   1  10       96.95      100.77      6.52 o 
   0   1  10       37.51       26.69      4.76 o 
   1   1  10       90.24      116.16      7.90 o 
   2   1  10       36.06       23.84      5.72 o 
   3   1  10        0.06        6.66      4.32 o 
   4   1  10       56.30       30.95      8.83 o 
   5   1  10        7.19        4.21      3.62 o 
   6   1  10       73.72       84.68      5.71 o 
   7   1  10       10.90       22.44      4.64 o 
   8   1  10        0.17        3.95      3.61 o 
   9   1  10       12.28       13.18      4.29 o 
  10   1  10       14.63       10.16      4.77 o 
  11   1  10       13.04        1.18      3.85 o 
  12   1  10       11.12        7.35      4.84 o 
  13   1  10        0.04        0.80      3.40 o 
  14   1  10        0.11        0.46      4.33 o 
  15   1  10        0.41        0.93      5.12 o 
 -16   2  10      110.16      132.20     11.45 o 
 -15   2  10        1.23        1.70      5.32 o 
 -14   2  10        6.12        7.46      5.24 o 
 -13   2  10       54.78       36.15      6.51 o 
 -12   2  10       56.88       62.64      8.04 o 
 -11   2  10       84.58       68.75     13.57 o 
 -10   2  10        1.38       -2.70      4.57 o 
  -9   2  10       45.37       44.36      6.43 o 
  -8   2  10        4.10        5.04      4.01 o 
  -7   2  10        4.69        7.88      4.13 o 
  -6   2  10       30.83       48.85     10.26 o 
  -5   2  10        0.47        2.73      4.48 o 
  -4   2  10        8.42        4.77      5.09 o 
  -3   2  10       13.82        1.67      3.21 o 
  -2   2  10        0.01        2.39      2.97 o 
  -1   2  10        2.69        0.75      3.13 o 
   0   2  10        4.09        1.28      3.36 o 
   1   2  10       31.89       24.29      3.90 o 
   2   2  10        3.39        0.97      2.99 o 
   3   2  10       53.17       60.84      5.52 o 
   4   2  10       31.06       52.19      4.98 o 
   5   2  10       16.83        0.21      3.77 o 
   6   2  10       17.24        4.87      3.22 o 
   7   2  10       22.16        4.32      4.39 o 
   8   2  10        9.56        8.30      5.26 o 
   9   2  10        1.04        1.27      3.79 o 
  10   2  10        1.56        1.26      3.29 o 
  11   2  10        2.66       -0.13      3.72 o 
  12   2  10        3.20       -1.63      3.96 o 
  13   2  10        0.44        2.39      4.30 o 
  14   2  10        2.05        2.40      3.65 o 
 -15   3  10       16.32       32.87      8.18 o 
 -14   3  10        0.07       -0.95      8.57 o 
 -13   3  10        0.76        3.02      5.75 o 
 -12   3  10       54.46       47.81      9.54 o 
 -11   3  10       27.53       34.04      6.79 o 
 -10   3  10        1.12       10.06      5.30 o 
  -9   3  10        0.03        1.41      3.65 o 
  -8   3  10        0.16       -2.91      4.24 o 
  -7   3  10        8.29       -0.83      5.68 o 
  -6   3  10       10.37        1.53      4.28 o 
  -5   3  10       10.80        9.75      4.64 o 
  -4   3  10        0.02       -0.39      3.80 o 
  -3   3  10        0.28        0.07      4.00 o 
  -2   3  10       13.92       17.74      4.56 o 
  -1   3  10       90.75       93.00      8.86 o 
   0   3  10       16.26        6.26      3.25 o 
   1   3  10       11.45       17.61      4.57 o 
   2   3  10        0.00       -4.72      3.96 o 
   3   3  10       18.84       10.01      3.49 o 
   4   3  10       14.60        6.14      3.58 o 
   5   3  10        5.40        3.54      5.97 o 
   6   3  10        0.06        1.13      3.73 o 
   7   3  10        2.73       -2.95      8.16 o 
   8   3  10        6.25        4.47      3.99 o 
   9   3  10       10.83        8.94      5.22 o 
  10   3  10        9.63        7.89      4.41 o 
  11   3  10        0.75       -1.21      3.83 o 
  12   3  10        0.61       -2.04      3.66 o 
  13   3  10        0.52        5.15      4.81 o 
 -13   4  10        0.91        2.24      5.50 o 
 -12   4  10        1.50       -0.58      4.80 o 
 -11   4  10       15.56        6.72      7.41 o 
 -10   4  10        0.69       10.32      5.52 o 
  -9   4  10       30.87       39.46      6.47 o 
  -8   4  10        0.05        4.88      5.89 o 
  -7   4  10        0.51       -2.62      4.33 o 
  -6   4  10        1.32        2.67      4.04 o 
  -5   4  10        6.23        5.61      6.22 o 
  -4   4  10        2.24        1.71      3.66 o 
  -3   4  10        7.20        4.42      4.90 o 
  -2   4  10        1.49       -2.66      4.89 o 
  -1   4  10       30.07       30.13      5.25 o 
   0   4  10       11.84        3.84      5.84 o 
   1   4  10       69.33      102.66      8.46 o 
   2   4  10        7.64       -3.94      5.30 o 
   3   4  10        0.40        1.69      3.26 o 
   4   4  10        1.88        6.34      4.70 o 
   5   4  10       12.25        2.52      4.70 o 
   6   4  10       33.40       36.21      5.49 o 
   7   4  10        8.84       27.01      5.18 o 
   8   4  10       10.73       14.89      5.19 o 
   9   4  10        0.64       -3.49      4.16 o 
  10   4  10        1.24       -3.50      4.00 o 
  11   4  10        0.14       -5.23     11.13 o 
  12   4  10        1.16       -2.47      4.03 o 
 -11   5  10       24.16       21.31      5.58 o 
 -10   5  10       75.65       83.28      8.40 o 
  -9   5  10       13.21       12.62      5.97 o 
  -8   5  10        4.40        9.06     11.16 o 
  -7   5  10       11.81        7.26      5.99 o 
  -6   5  10       49.51       58.91      9.34 o 
  -5   5  10        0.06        1.72      6.74 o 
  -4   5  10       13.63       16.89      4.54 o 
  -3   5  10        0.15        3.56      4.10 o 
  -2   5  10        0.57       -1.96      3.69 o 
  -1   5  10        1.94       11.51      6.40 o 
   0   5  10       11.64       19.76      6.81 o 
   1   5  10        0.17       -1.55      6.49 o 
   2   5  10        0.01        2.17      3.55 o 
   3   5  10       15.24       22.06      5.01 o 
   4   5  10       18.17       14.08      6.42 o 
   5   5  10        2.20       -2.13      4.42 o 
   6   5  10       22.14       35.15      5.47 o 
   7   5  10        2.26       -7.08      7.40 o 
   8   5  10        2.63        5.81      7.40 o 
   9   5  10        0.44        9.37     10.98 o 
  -7   6  10        0.09       -1.70      4.22 o 
  -6   6  10       27.57       20.75      6.84 o 
  -5   6  10        2.88        3.46      4.66 o 
  -4   6  10        1.20        9.60      5.19 o 
  -3   6  10        0.14        5.87      6.53 o 
  -2   6  10        4.20        7.57     30.22 o 
  -1   6  10        1.00        5.42      4.63 o 
   0   6  10        0.16        6.32      4.79 o 
   1   6  10        2.51       -2.92      4.19 o 
   2   6  10        1.38       -1.26      7.57 o 
   3   6  10        4.82       -5.70      8.22 o 
   4   6  10        0.05       12.36      8.25 o 
   5   6  10        0.43        7.63      7.96 o 
 -14   1  11        1.70        3.77      8.26 o 
 -13   1  11       51.19       37.35      8.12 o 
 -12   1  11        6.42        6.21      5.85 o 
 -11   1  11        0.09       -3.35      4.33 o 
 -10   1  11       29.28       25.38      7.43 o 
  -9   1  11       29.93       12.93      7.37 o 
  -8   1  11        9.12        9.20      6.01 o 
  -7   1  11       89.92       90.48      7.93 o 
  -6   1  11       13.18        5.07      4.67 o 
  -5   1  11        7.75        1.18      6.31 o 
  -4   1  11       40.22       58.23      7.93 o 
  -3   1  11       12.64       -0.40      3.79 o 
  -2   1  11       27.41       31.15      7.63 o 
  -1   1  11        2.77       -5.74      5.72 o 
   0   1  11       94.72       42.97      7.59 o 
   1   1  11       83.45       55.78      9.69 o 
   2   1  11       79.30       96.27      8.52 o 
   3   1  11       20.34       16.73     14.31 o 
   4   1  11       41.10       30.42      5.04 o 
   5   1  11        0.04       -3.46      4.37 o 
   6   1  11       21.68       10.46      4.36 o 
   7   1  11       60.73      114.09      8.94 o 
   8   1  11       23.76       80.00      8.76 o 
   9   1  11        0.19        7.33      7.40 o 
  10   1  11       12.60        4.12      4.89 o 
  11   1  11       26.59        9.63      8.31 o 
  12   1  11       11.77        1.76      4.87 o 
 -13   2  11       32.12       28.71      6.72 o 
 -12   2  11        1.41       -0.15      5.39 o 
 -11   2  11        4.48        1.97      5.36 o 
 -10   2  11        0.00       -5.75      7.02 o 
  -9   2  11       20.96       23.69      6.11 o 
  -8   2  11        2.75        4.53      6.34 o 
  -7   2  11       24.13       16.57      6.18 o 
  -6   2  11        6.83       14.44      7.22 o 
  -5   2  11        0.11        5.13      4.93 o 
  -4   2  11        1.30       -1.28      4.27 o 
  -3   2  11       12.63       10.45      7.02 o 
  -2   2  11        0.10        1.84      3.80 o 
  -1   2  11        3.01        2.16      3.75 o 
   0   2  11        0.29        2.06      3.69 o 
   1   2  11       39.32       32.42      4.92 o 
   2   2  11       31.94       60.46     10.89 o 
   3   2  11        0.50       -1.94      5.78 o 
   4   2  11        0.32        2.36      3.88 o 
   5   2  11       30.85       38.16      9.90 o 
   6   2  11       51.21       27.60      4.94 o 
   7   2  11      113.96       55.77     11.53 o 
   8   2  11       88.48      137.29     16.49 o 
   9   2  11        4.39       19.08      5.06 o 
  10   2  11        1.11       -1.01      8.43 o 
  11   2  11        2.50        8.15      5.97 o 
  12   2  11        4.73       -0.97      6.47 o 
 -12   3  11       15.72       16.47      5.75 o 
 -11   3  11        1.65       -4.20     18.89 o 
 -10   3  11        0.38        3.30      5.11 o 
  -9   3  11        3.03       -0.99     10.14 o 
  -8   3  11        0.62        2.07      4.68 o 
  -7   3  11        2.75        1.01      6.64 o 
  -6   3  11        4.53       -4.10      9.10 o 
  -5   3  11        3.80       11.92      6.21 o 
  -4   3  11       40.21       51.59      7.81 o 
  -3   3  11        0.06       -5.51      5.41 o 
  -2   3  11        5.67        7.27      4.67 o 
  -1   3  11        0.67        3.67      3.82 o 
   0   3  11        5.21        3.23      5.71 o 
   1   3  11        0.25        1.98      5.61 o 
   2   3  11        4.96        3.99      3.86 o 
   3   3  11        5.96       14.51      7.15 o 
   4   3  11        3.33        4.99      9.39 o 
   5   3  11        7.97        2.10      5.21 o 
   6   3  11       24.08       15.24      7.91 o 
   7   3  11        1.73        3.44      4.21 o 
   8   3  11        0.09        2.84      6.86 o 
   9   3  11        0.01        2.89      4.36 o 
  10   3  11        7.25       27.30      6.20 o 
 -10   4  11        6.33        9.67      5.34 o 
  -9   4  11        2.66       -0.31      4.58 o 
  -8   4  11        3.34       -2.89      6.69 o 
  -7   4  11       11.87        6.28      5.79 o 
  -6   4  11        0.00       -0.27      5.34 o 
  -5   4  11       10.93       24.69      9.45 o 
  -4   4  11        0.80       -4.29      5.85 o 
  -3   4  11        0.64        0.26      6.31 o 
  -2   4  11        4.87       16.18      6.36 o 
  -1   4  11        3.82        1.72      4.04 o 
   0   4  11        1.45        5.18      5.26 o 
   1   4  11        0.06        2.95      4.13 o 
   2   4  11        6.64        5.15      5.97 o 
   3   4  11       13.44        2.94      5.77 o 
   4   4  11        1.73       -5.95      4.67 o 
   5   4  11        2.76        8.57      5.22 o 
   6   4  11        5.87        4.90      4.50 o 
   7   4  11        4.24      -11.01     10.66 o 
   8   4  11        4.36        1.63      4.89 o 
  -7   5  11        4.12        0.51      7.57 o 
  -6   5  11        0.23        0.32     10.06 o 
  -5   5  11       11.66       17.87      5.17 o 
  -4   5  11        1.01        1.95      5.43 o 
  -3   5  11        0.83       -2.33      5.12 o 
  -2   5  11        4.08        1.53      5.25 o 
  -1   5  11        3.83        7.35      5.26 o 
   0   5  11        4.65        1.67      5.52 o 
   1   5  11        7.42        4.23      6.00 o 
   2   5  11       10.42        1.71      5.15 o 
   3   5  11        4.16        8.25      8.25 o 
   4   5  11        1.13       -5.36      8.75 o 
   5   5  11        7.86       23.66      9.28 o 
 -11   0  12        4.77        9.78      8.84 o 
 -10   0  12        2.39        1.88      6.63 o 
  -9   0  12       25.93       20.49      8.84 o 
  -8   0  12        5.32       -1.26      9.45 o 
  -7   0  12       27.38       23.02      7.90 o 
  -6   0  12       46.24       75.09     11.36 o 
  -5   0  12       39.70       26.84      8.52 o 
  -4   0  12      201.50      231.29     22.81 o 
  -3   0  12       51.76       70.60     12.36 o 
  -2   0  12        0.05       -1.91      8.90 o 
  -1   0  12       38.29       56.00      9.22 o 
   0   0  12        2.19        5.75      9.25 o 
   1   0  12        7.47        1.61      6.40 o 
   2   0  12       40.93       35.68      9.31 o 
   3   0  12        0.71       18.06      8.72 o 
   4   0  12       27.18        4.20      6.17 o 
   5   0  12       33.34       43.25      8.78 o 
   6   0  12       33.16       50.30      9.81 o 
   7   0  12       11.57       21.32      7.87 o 
   8   0  12        3.33       -1.32      6.93 o 
   9   0  12        3.00        8.28      9.92 o 
 -11   1  12        0.09        2.04     11.38 o 
 -10   1  12       14.47       20.01      8.36 o 
  -9   1  12        1.52        1.26      4.90 o 
  -8   1  12        0.46       -7.57      6.91 o 
  -7   1  12        4.68       -6.13      6.67 o 
  -6   1  12        0.59       -1.06      4.99 o 
  -5   1  12        8.46        2.05      5.13 o 
  -4   1  12        8.30        1.54      5.01 o 
  -3   1  12       79.14       87.86      9.07 o 
  -2   1  12        0.00        2.67      5.28 o 
  -1   1  12       10.17       14.88      5.97 o 
   0   1  12       15.49        0.27      5.06 o 
   1   1  12       20.52       17.50      6.69 o 
   2   1  12        1.38        0.65      4.15 o 
   3   1  12        0.15       -7.67      6.27 o 
   4   1  12        8.04       -0.35      5.13 o 
   5   1  12        0.15        9.57      5.78 o 
   6   1  12        6.25       24.75     10.42 o 
   7   1  12       17.98       10.81      5.33 o 
   8   1  12       25.56       18.53      6.00 o 
   9   1  12        4.77       25.95      6.30 o 
 -10   2  12        1.81       -1.78     10.08 o 
  -9   2  12        0.29        0.12      7.35 o 
  -8   2  12        1.39       -0.66      7.41 o 
  -7   2  12        3.22        2.10      4.76 o 
  -6   2  12        1.07       -5.67      4.68 o 
  -5   2  12        2.82       -5.55      6.96 o 
  -4   2  12        3.00        1.61      6.30 o 
  -3   2  12       17.75       15.69     10.35 o 
  -2   2  12        4.36        6.65      5.53 o 
  -1   2  12        9.25       11.74      8.22 o 
   0   2  12        0.10        0.67      5.04 o 
   1   2  12        3.36        6.14      6.29 o 
   2   2  12        0.87       -3.39      7.08 o 
   3   2  12        4.06        7.12      5.45 o 
   4   2  12       14.43        9.12      7.88 o 
   5   2  12       16.49        6.19      5.04 o 
   6   2  12        0.37        1.92      5.17 o 
   7   2  12        0.40        9.86      5.91 o 
   8   2  12       11.75        3.01      5.39 o 
  -8   3  12        3.06        4.35      6.84 o 
  -7   3  12       10.31       12.43      9.60 o 
  -6   3  12       13.38        9.93      7.46 o 
  -5   3  12        0.95        2.16      5.67 o 
  -4   3  12        1.10       -6.39      6.68 o 
  -3   3  12       35.79       21.78      5.70 o 
  -2   3  12        0.02        1.77      5.31 o 
  -1   3  12        1.32        7.47      5.62 o 
   0   3  12       13.29       14.89      6.93 o 
   1   3  12        0.03       -8.28     10.19 o 
   2   3  12        2.76       12.71      6.57 o 
   3   3  12        2.22        5.64      9.54 o 
   4   3  12        3.43       -2.21      4.05 o 
   5   3  12        0.05        0.54      6.65 o 
   6   3  12        8.75       10.77     10.33 o 
  -4   4  12        8.26        8.22      6.01 o 
  -3   4  12       21.52       22.14      6.16 o 
  -2   4  12        0.68       -0.56      7.75 o 
  -1   4  12        3.05        2.11      7.31 o 
   0   4  12        0.12       -5.85      5.73 o 
   1   4  12        5.53       11.83      6.19 o 
   2   4  12        1.25       -2.98      4.62 o 
  -4   1  13        3.11        7.38      8.03 o 
  -3   1  13       32.89       34.77     14.31 o 
  -2   1  13        0.08        4.95      6.04 o 
  -1   1  13        2.73        0.00      6.99 o 
   0   1  13        0.02        0.18      8.44 o 
   1   1  13        0.12        1.73      5.43 o 
   2   1  13        0.45       -4.58      5.78 o 
                                                 
